# Supplementary material for: Proteomics and bioinformatics analysis of cardiovascular related proteins in offspring exposed to gestational diabetes mellitus
Source: Front Cardiovasc Med. 2022 Oct 6;9:1021112. doi: 10.3389/fcvm.2022.1021112 (PMC9582427; doi:10.3389/fcvm.2022.1021112)
Supplement: Supplementary Table 1 — A total of 1,653 proteins quantified in the umbilical arteries from both GDM and the controls. [file Table_1.XLSX]

## Sheet: Supplemental Table S1
Accession	Description	MW [kDa]	calc. pI	Coverage	Proteins	Unique Peptides	Molecular Function	Cellular Component	Biological Process	差异分析
										组A			均值	组B			均值	A/B	t-test p value
										114/113	115/113	116/113		117/113	118/113	119/113
B4DTX5	cDNA FLJ60072, highly similar to Homo sapiens sorbin and SH3 domain containing 1 (SORBS1), transcript variant 6, mRNA OS=Homo sapiens PE=2 SV=1 - [B4DTX5_HUMAN]	83.862	7.15186	41.52	3	1	protein binding			0.868977	2.40348	1.98863	1.7537	0.616776	0.55035	0.838239	0.668455	-2.62351	0.0805625
D3DV75	Adenosine deaminase, RNA-specific, isoform CRA_b OS=Homo sapiens GN=ADAR PE=4 SV=1 - [D3DV75_HUMAN]	98.6829	8.66064	0.79	5	1	RNA binding; catalytic activity	nucleus; organelle lumen; cytoplasm	metabolic process; cell death; regulation of biological process	0.591134	1.02283	0.66304	0.759001	0.227639	0.388088	0.620771	0.412166	-1.84149	0.119557
Q9BWU5	Mutant hemoglobin beta chain (Fragment) OS=Homo sapiens GN=HBB PE=2 SV=1 - [Q9BWU5_HUMAN]	11.4939	7.04932	84.76	7	1	transporter activity; metal ion binding	cytoplasm; cytosol	transport	0.773048	2.40399	0.772878	1.31664	1.42647	0.43061	0.727819	0.861633	-1.52807	0.502829
B4DF69	cDNA FLJ56476, highly similar to Solute carrier family 12 member 4 OS=Homo sapiens PE=2 SV=1 - [B4DF69_HUMAN]	115.051	7.1665	1.16	8	1	transporter activity	membrane	transport	1.23735	1.98068	0.814127	1.34405	0.789445	0.929311	0.949122	0.889293	-1.51137	0.25745
B7ZLP8	Probable threonine--tRNA ligase 2, cytoplasmic OS=Homo sapiens GN=TARSL2 PE=2 SV=1 - [B7ZLP8_HUMAN]	88.6872	5.80811	1.17	2	1	nucleotide binding; catalytic activity	cytoplasm	metabolic process	0.918427	0.814085	1.38311	1.03854	0.759198	0.644804	0.77639	0.726797	-1.42893	0.157807
Q53GN4	WD repeat domain 1, isoform CRA_a (Fragment) OS=Homo sapiens GN=WDR1 PE=2 SV=1 - [Q53GN4_HUMAN]	66.1379	6.65381	35.81	6	1	protein binding			0.740591	1.28558	1.42402	1.15006	0.81024	0.607277	1.00171	0.806409	-1.42615	0.221714
A8K3E4	cDNA FLJ78367, highly similar to Homo sapiens fibrinogen, A alpha polypeptide (FGA), transcriptvariant alpha, mRNA OS=Homo sapiens PE=2 SV=1 - [A8K3E4_HUMAN]	69.6698	8.06006	22.67	6	15	protein binding	extracellular	cell communication; regulation of biological process; response to stimulus; coagulation; cell organization and biogenesis	1.14204	0.974423	1.33453	1.15033	0.533577	0.703309	1.18446	0.807115	-1.42524	0.195305
D3DP16	Fibrinogen gamma chain, isoform CRA_a OS=Homo sapiens GN=FGG PE=4 SV=1 - [D3DP16_HUMAN]	37.7142	6.29053	30.54	4	1	protein binding	extracellular	cell communication; regulation of biological process; response to stimulus; coagulation; cell organization and biogenesis	1.03871	0.868762	1.30512	1.07086	0.414216	0.598037	1.24234	0.751531	-1.42491	0.319796
P05109	Protein S100-A8 OS=Homo sapiens GN=S100A8 PE=1 SV=1 - [S10A8_HUMAN]	10.8276	7.03467	8.6	1	1	metal ion binding; protein binding	extracellular; cytoplasm; cytoskeleton; membrane	defense response; response to stimulus	0.961124	2.62143	0.909831	1.49746	0.798067	1.29721	1.05883	1.05137	-1.4243	0.484973
A0JLU4	YBX1 protein (Fragment) OS=Homo sapiens GN=YBX1 PE=2 SV=1 - [A0JLU4_HUMAN]	21.4174	10.3306	8.29	7	1	DNA binding	nucleus; cytoplasm	metabolic process; regulation of biological process; development; cell differentiation	1.32934	1.82912	1.28144	1.47997	0.953257	1.18654	0.977558	1.03912	-1.42425	0.0812605
P56378	6.8 kDa mitochondrial proteolipid OS=Homo sapiens GN=MP68 PE=1 SV=1 - [68MP_HUMAN]	6.65759	10.0815	15.52	1	1		cytoplasm; mitochondrion; membrane		1.06014	2.43697	1.35037	1.61583	1.33892	1.0982	0.967092	1.13474	-1.42397	0.328771
O43598	Deoxyribonucleoside 5'-monophosphate N-glycosidase OS=Homo sapiens GN=RCL PE=1 SV=1 - [RCL_HUMAN]	19.0966	5.04639	9.77	2	1	catalytic activity	nucleus; organelle lumen; cytoplasm	metabolic process; cell proliferation; cell growth; cell organization and biogenesis; regulation of biological process	1.43113	1.45781	1.09374	1.32756	0.925562	0.943653	0.953831	0.941015	-1.41077	0.0301852
H0Y9Y3	Synaptopodin-2 (Fragment) OS=Homo sapiens GN=SYNPO2 PE=4 SV=1 - [H0Y9Y3_HUMAN]	125.285	8.55811	30.74	2	2	protein binding			0.920408	1.62999	1.0304	1.1936	0.847213	1.08195	0.621368	0.850177	-1.40394	0.25316
A7YME7	IASPP short isoform OS=Homo sapiens GN=PPP1R13L PE=2 SV=1 - [A7YME7_HUMAN]	44.078	4.93213	5.65	2	1	protein binding			0.820135	1.15912	1.02559	1.00161	0.809028	0.430088	0.916202	0.718439	-1.39415	0.185628
H7BZD1	Glutaminase kidney isoform, mitochondrial (Fragment) OS=Homo sapiens GN=GLS PE=4 SV=1 - [H7BZD1_HUMAN]	12.6144	8.27979	6.14	5	1	catalytic activity		metabolic process	0.92803	2.15887	1.30963	1.46551	1.10229	0.782122	1.27781	1.05407	-1.39033	0.352743
Q92888	Rho guanine nucleotide exchange factor 1 OS=Homo sapiens GN=ARHGEF1 PE=1 SV=2 - [ARHG1_HUMAN]	102.371	5.65576	0.77	2	1	enzyme regulator activity; protein binding	cytoplasm; cytosol; membrane	cell communication; regulation of biological process; response to stimulus; cell proliferation; metabolic process; cell differentiation; cell organization and biogenesis; development	1.24293	1.10756	0.923966	1.09149	0.657226	0.699784	1.00558	0.78753	-1.38596	0.10148
D3YTI2	Low molecular weight phosphotyrosine protein phosphatase OS=Homo sapiens GN=ACP1 PE=4 SV=1 - [D3YTI2_HUMAN]	9.44482	8.35303	10.59	1	1	catalytic activity		metabolic process	0.727938	1.93251	1.0342	1.23155	0.90387	0.661622	1.106	0.890497	-1.38299	0.424202
F8WES2	S-methyl-5'-thioadenosine phosphorylase OS=Homo sapiens GN=MTAP PE=4 SV=1 - [F8WES2_HUMAN]	5.23473	4.55127	52	1	1	catalytic activity			2.42119	2.94283	1.42855	2.26419	1.49227	0.844977	2.64773	1.66166	-1.36261	0.431449
K7EN97	GPI transamidase component PIG-S OS=Homo sapiens GN=PIGS PE=4 SV=1 - [K7EN97_HUMAN]	12.0043	9.86182	12.07	4	1				1.23249	2.82946	1.86932	1.97709	1.38909	1.60612	1.37762	1.45761	-1.35639	0.3311
B4E245	cDNA FLJ61538, highly similar to Switch-associated protein 70 OS=Homo sapiens PE=2 SV=1 - [B4E245_HUMAN]	61.2676	5.74463	1.74	4	1	protein binding			1.05502	1.64626	0.899503	1.20026	0.913177	0.649675	1.09522	0.886024	-1.35466	0.296042
J3KTD8	Core-binding factor subunit beta (Fragment) OS=Homo sapiens GN=CBFB PE=4 SV=1 - [J3KTD8_HUMAN]	6.96443	9.59814	11.67	4	1				0.681768	1.75635	0.899344	1.11249	0.714909	0.643341	1.11133	0.823193	-1.35143	0.465331
E9PF55	Tensin-1 OS=Homo sapiens GN=TNS1 PE=4 SV=1 - [E9PF55_HUMAN]	184.06	7.95752	24.87	20	1	protein binding	membrane		0.999932	2.17213	1.65943	1.6105	1.41714	1.0695	1.10306	1.19657	-1.34593	0.310616
P02679	Fibrinogen gamma chain OS=Homo sapiens GN=FGG PE=1 SV=3 - [FIBG_HUMAN]	51.4789	5.61768	32.45	4	3	catalytic activity; protein binding	extracellular; membrane; cytoplasm; cell surface; organelle lumen	transport; cell communication; regulation of biological process; response to stimulus; coagulation; cell organization and biogenesis	1.02637	0.760049	1.27957	1.022	0.485961	0.633081	1.16165	0.760231	-1.34432	0.361205
B2R4C9	cDNA, FLJ92044, highly similar to Homo sapiens death-associated protein (DAP), mRNA OS=Homo sapiens PE=4 SV=1 - [B2R4C9_HUMAN]	11.1767	9.5249	15.69	3	2				0.845728	2.18901	1.0959	1.37688	1.25218	0.892183	0.936451	1.02694	-1.34076	0.459215
Q96PE2	Rho guanine nucleotide exchange factor 17 OS=Homo sapiens GN=ARHGEF17 PE=1 SV=1 - [ARHGH_HUMAN]	221.535	6.29053	0.48	1	1	enzyme regulator activity; protein binding	cytoplasm; cytosol	cell death; cell communication; regulation of biological process; response to stimulus; cell organization and biogenesis	1.09087	2.11145	1.46203	1.55478	0.895077	1.43617	1.15563	1.16229	-1.33769	0.308487
P02675	Fibrinogen beta chain OS=Homo sapiens GN=FGB PE=1 SV=2 - [FIBB_HUMAN]	55.8923	8.26514	43.58	6	15	protein binding	extracellular; membrane; cytoplasm; cell surface; organelle lumen	transport; cell communication; regulation of biological process; response to stimulus; coagulation; cell organization and biogenesis; reproduction	1.14502	0.872551	1.24353	1.08703	0.586425	0.636026	1.22753	0.81666	-1.33107	0.312079
B3KQL3	cDNA FLJ90670 fis, clone PLACE1005539, highly similar to Heat-shock protein beta-7 OS=Homo sapiens PE=3 SV=1 - [B3KQL3_HUMAN]	13.0056	6.40479	21.85	11	2				1.17857	1.61195	1.26732	1.35261	1.19054	0.82245	1.0381	1.01703	-1.32996	0.119486
Q8IXT5	RNA-binding protein 12B OS=Homo sapiens GN=RBM12B PE=1 SV=2 - [RB12B_HUMAN]	118.03	6.81494	4.8	2	1	nucleotide binding; RNA binding; protein binding			0.681404	2.14784	1.09201	1.30708	0.974608	0.671517	1.3607	1.00228	-1.30412	0.56004
B4E3T9	cDNA FLJ51473, highly similar to Junctophilin-2 OS=Homo sapiens PE=2 SV=1 - [B4E3T9_HUMAN]	43.7737	9.08545	2.47	3	1	transporter activity	cytoplasm; endoplasmic reticulum	cellular homeostasis; development; regulation of biological process	0.678884	2.16209	1.19086	1.34394	1.32734	0.754311	1.01203	1.03123	-1.30325	0.538478
H7C0X4	Dol-P-Man:Man(5)GlcNAc(2)-PP-Dol alpha-1,3-mannosyltransferase (Fragment) OS=Homo sapiens GN=ALG3 PE=4 SV=1 - [H7C0X4_HUMAN]	36.9838	9.80322	3.1	4	1	catalytic activity	cytoplasm; endoplasmic reticulum; membrane		0.890374	0.851984	0.662732	0.801697	0.644989	0.391383	0.809353	0.615242	-1.30306	0.255062
B4DFA2	Vesicle-fusing ATPase OS=Homo sapiens GN=NSF PE=2 SV=1 - [B4DFA2_HUMAN]	71.5386	6.65381	3.57	11	2	nucleotide binding; catalytic activity; RNA binding; protein binding	cytoplasm; Golgi	metabolic process; response to stimulus; transport; regulation of biological process	1.11004	0.661385	0.991487	0.920971	1.03498	0.578887	0.512451	0.708773	-1.29939	0.373714
O95182	NADH dehydrogenase [ubiquinone] 1 alpha subcomplex subunit 7 OS=Homo sapiens GN=NDUFA7 PE=1 SV=3 - [NDUA7_HUMAN]	12.5436	10.1841	7.08	4	1	catalytic activity	cytoplasm; mitochondrion; membrane	metabolic process; transport	0.975369	1.35437	0.764652	1.03146	0.831474	0.719313	0.845656	0.798814	-1.29124	0.259237
P02795	Metallothionein-2 OS=Homo sapiens GN=MT2A PE=1 SV=1 - [MT2_HUMAN]	6.0372	7.82568	32.79	10	1	protein binding; metal ion binding	nucleus; cytoplasm; cytosol	cellular homeostasis; cell communication; regulation of biological process; response to stimulus; defense response	0.813719	1.15679	1.19114	1.05388	0.723245	0.779651	0.958158	0.820351	-1.28467	0.170034
B7ZKY2	Calcium/calmodulin-dependent serine protein kinase (MAGUK family) OS=Homo sapiens GN=CASK PE=2 SV=1 - [B7ZKY2_HUMAN]	102.019	6.40479	2.56	6	2	catalytic activity; protein binding; nucleotide binding	membrane	metabolic process	1.07044	1.65384	1.37384	1.36604	1.26263	0.91061	1.03573	1.06966	-1.27708	0.207775
H0YB13	Stanniocalcin-2 (Fragment) OS=Homo sapiens GN=STC2 PE=4 SV=1 - [H0YB13_HUMAN]	13.8757	7.63525	7.32	3	1	protein binding	extracellular		0.915436	0.946262	1.0066	0.956099	0.767935	0.710181	0.775748	0.751288	-1.27261	0.00375612
B3KV39	cDNA FLJ16099 fis, clone TESTI2008278, highly similar to Homo sapiens forkhead box K1 (FOXK1), mRNA OS=Homo sapiens PE=2 SV=1 - [B3KV39_HUMAN]	50.2117	9.39307	3.28	4	1	DNA binding	nucleus; organelle lumen	metabolic process; regulation of biological process; cell growth; cell organization and biogenesis	1.20928	1.24183	0.816392	1.08917	1.00172	0.904504	0.663998	0.856741	-1.27129	0.242431
O94760	N(G),N(G)-dimethylarginine dimethylaminohydrolase 1 OS=Homo sapiens GN=DDAH1 PE=1 SV=3 - [DDAH1_HUMAN]	31.1019	5.80811	4.21	1	1	catalytic activity; metal ion binding	cytoplasm; mitochondrion	metabolic process; cell communication; regulation of biological process; response to stimulus; development	0.773565	1.28405	1.0788	1.04547	0.706963	0.956269	0.806644	0.823292	-1.26987	0.249497
B2R5V9	cDNA, FLJ92652, highly similar to Homo sapiens high density lipoprotein binding protein (vigilin)(HDLBP), mRNA OS=Homo sapiens PE=2 SV=1 - [B2R5V9_HUMAN]	141.292	6.87354	4.97	15	4	RNA binding			1.00969	1.26644	1.27691	1.18435	0.972997	0.944543	0.886356	0.934632	-1.26718	0.051722
B4DLW4	cDNA FLJ60300, highly similar to Homo sapiens protein phosphatase 1, regulatory (inhibitor) subunit 12C (PPP1R12C), mRNA OS=Homo sapiens PE=2 SV=1 - [B4DLW4_HUMAN]	59.2942	6.07471	2.42	4	1	protein binding			1.19141	1.31347	1.09562	1.20017	0.951563	0.955011	0.939607	0.948727	-1.26503	0.0164315
Q96DP0	cDNA FLJ31479 fis, clone NT2NE2001634, moderately similar to NADH-UBIQUINONE OXIDOREDUCTASE 9 KD SUBUNIT (EC 1.6.5.3) OS=Homo sapiens PE=2 SV=1 - [Q96DP0_HUMAN]	49.2153	8.98291	2.85	2	1				1.25807	1.386	1.14301	1.26236	0.851356	1.1587	0.987027	0.999028	-1.26359	0.0807288
P35555	Fibrillin-1 OS=Homo sapiens GN=FBN1 PE=1 SV=3 - [FBN1_HUMAN]	312.022	4.93213	21.77	11	48	structural molecule activity; metal ion binding; protein binding	extracellular; cell surface; membrane	development; cell communication; regulation of biological process; response to stimulus	0.890292	1.61605	0.921025	1.14246	0.790203	0.967652	0.95667	0.904842	-1.2626	0.384964
Q9Y2S2	Lambda-crystallin homolog OS=Homo sapiens GN=CRYL1 PE=1 SV=3 - [CRYL1_HUMAN]	35.3961	6.17627	3.45	1	1	nucleotide binding; catalytic activity; protein binding	cytoplasm; cytosol	metabolic process	1.00897	1.71264	1.31988	1.34716	0.94431	1.23534	1.0289	1.06952	-1.2596	0.277699
Q6LAF9	Cathepsin B (Fragment) OS=Homo sapiens PE=2 SV=1 - [Q6LAF9_HUMAN]	21.2227	5.47803	9.74	6	2	catalytic activity		metabolic process	1.47715	1.07237	1.00381	1.18444	0.914843	0.998542	0.934237	0.949207	-1.24782	0.191521
K7ENJ0	UV excision repair protein RAD23 homolog A OS=Homo sapiens GN=RAD23A PE=4 SV=1 - [K7ENJ0_HUMAN]	14.8456	5.60498	12.23	7	1				1.13344	1.25301	2.18363	1.52336	1.07066	1.16433	1.43493	1.22331	-1.24528	0.438941
Q9Y4A1	Talin-related protein (Fragment) OS=Homo sapiens PE=2 SV=1 - [Q9Y4A1_HUMAN]	20.1567	4.80518	11.79	1	1	structural molecule activity	cytoskeleton		0.868666	1.50463	0.900576	1.09129	1.0623	0.56614	1.00623	0.878223	-1.24261	0.457939
E5RGB3	Tripartite motif-containing protein 35 OS=Homo sapiens GN=TRIM35 PE=4 SV=1 - [E5RGB3_HUMAN]	30.5741	6.37939	2.63	2	1	protein binding; nucleotide binding; metal ion binding; catalytic activity	nucleus; organelle lumen; cytoplasm	metabolic process	0.8203	1.56976	0.820794	1.07028	1.23189	0.429998	0.92211	0.861333	-1.24259	0.574099
B7Z6T9	cDNA FLJ50237, highly similar to Homo sapiens fibulin 2 (FBLN2), transcript variant 1, mRNA OS=Homo sapiens PE=2 SV=1 - [B7Z6T9_HUMAN]	57.5278	5.56689	24.18	4	1	metal ion binding; protein binding	membrane		0.756257	1.81162	1.15321	1.24036	0.998503	0.683085	1.32336	1.00165	-1.23832	0.542462
Q13442	28 kDa heat- and acid-stable phosphoprotein OS=Homo sapiens GN=PDAP1 PE=1 SV=1 - [HAP28_HUMAN]	20.6176	8.86572	7.18	1	1			cell communication; regulation of biological process; response to stimulus; cell proliferation	1.90812	2.6533	1.00039	1.85394	0.658846	2.26606	1.56826	1.49772	-1.23784	0.621611
P43034	Platelet-activating factor acetylhydrolase IB subunit alpha OS=Homo sapiens GN=PAFAH1B1 PE=1 SV=2 - [LIS1_HUMAN]	46.6082	7.37158	7.32	2	3	protein binding	cytoplasm; cytoskeleton; chromosome; nucleus; organelle lumen; cytosol; membrane	cell organization and biogenesis; cell differentiation; reproduction; cellular component movement; development; transport; cell communication; cell proliferation; response to stimulus; regulation of biological process; metabolic process; cell division; cell growth	0.843681	1.4779	0.864156	1.06191	1.02147	0.458355	1.09484	0.858222	-1.23734	0.520266
B4DR60	cDNA FLJ56882, highly similar to Activating signal cointegrator 1 complex subunit 3 (EC 3.6.1.-) (Fragment) OS=Homo sapiens PE=2 SV=1 - [B4DR60_HUMAN]	118.99	6.93213	1.25	2	1	catalytic activity; nucleotide binding			1.29366	0.914656	0.839106	1.01581	0.916133	0.729269	0.818788	0.821397	-1.23668	0.266358
B4DLK2	cDNA FLJ55097, highly similar to Adenylate kinase isoenzyme 2, mitochondrial (EC 2.7.4.3) OS=Homo sapiens PE=2 SV=1 - [B4DLK2_HUMAN]	13.0897	5.57959	13.93	5	1	nucleotide binding; catalytic activity		metabolic process	1.25733	1.29297	1.06081	1.2037	0.926628	1.03715	0.956846	0.973541	-1.23642	0.0441038
C9J3F7	Protein ZAK (Fragment) OS=Homo sapiens GN=ZAK PE=4 SV=1 - [C9J3F7_HUMAN]	15.7429	6.37939	7.97	4	1	catalytic activity; signal transducer activity; nucleotide binding	nucleus; cytoplasm	cell communication; regulation of biological process; response to stimulus; metabolic process; cell organization and biogenesis	0.732111	1.47813	1.15928	1.12317	1.12953	0.77265	0.829343	0.910508	-1.23357	0.430586
B4DVE7	Annexin OS=Homo sapiens GN=ANXA11 PE=2 SV=1 - [B4DVE7_HUMAN]	51.2096	7.66455	37.29	7	1	metal ion binding	cytoplasm		0.729278	1.06204	1.2718	1.02104	0.107202	2.02518	0.355458	0.82928	-1.23124	0.773454
F5H6Y5	Nuclear mitotic apparatus protein 1 (Fragment) OS=Homo sapiens GN=NUMA1 PE=4 SV=1 - [F5H6Y5_HUMAN]	78.242	5.09717	3.76	7	2		nucleus; organelle lumen; cytoplasm	cell organization and biogenesis; cell differentiation; development	0.97544	1.61479	1.17765	1.25596	0.842696	1.05474	1.16325	1.02023	-1.23106	0.326179
B4DV79	Eukaryotic translation initiation factor 3 subunit B OS=Homo sapiens PE=2 SV=1 - [B4DV79_HUMAN]	85.0814	5.26221	3.25	8	2	nucleotide binding; RNA binding; protein binding	cytoplasm	metabolic process	1.42934	1.40398	1.2506	1.36131	0.976354	1.17694	1.16524	1.10618	-1.23064	0.0408418
K7EM09	Transmembrane protein 205 (Fragment) OS=Homo sapiens GN=TMEM205 PE=4 SV=1 - [K7EM09_HUMAN]	13.3807	8.104	14.17	4	1				1.06659	1.85585	1.75128	1.55791	1.33668	1.13913	1.32262	1.26614	-1.23043	0.317292
B3KNZ4	cDNA FLJ30804 fis, clone FEBRA2001267, highly similar to Eukaryotic translation initiation factor 3 subunit 8 OS=Homo sapiens PE=2 SV=1 - [B3KNZ4_HUMAN]	80.8724	5.8335	2	11	1	RNA binding; protein binding	cytoplasm	metabolic process	1.11875	1.7288	1.34293	1.39683	1.04574	1.29262	1.08532	1.14123	-1.22397	0.257859
P19012	Keratin, type I cytoskeletal 15 OS=Homo sapiens GN=KRT15 PE=1 SV=3 - [K1C15_HUMAN]	49.1811	4.76709	5.04	16	1	structural molecule activity; protein binding	cytoskeleton	development	1.02941	1.36892	0.897247	1.09853	0.903997	0.940317	0.854297	0.899537	-1.22121	0.235564
B7ZMJ3	ADAMTSL4 protein OS=Homo sapiens GN=ADAMTSL4 PE=2 SV=1 - [B7ZMJ3_HUMAN]	111.96	8.27979	2.32	4	2	catalytic activity			1.06468	1.49812	1.05462	1.20581	0.994718	1.00865	0.959521	0.98763	-1.22091	0.211709
Q53TN4	Cytochrome b reductase 1 OS=Homo sapiens GN=CYBRD1 PE=1 SV=1 - [CYBR1_HUMAN]	31.6207	8.76318	4.2	1	1	catalytic activity; metal ion binding	membrane	transport; cellular homeostasis; response to stimulus; metabolic process	1.00349	1.77516	1.05166	1.27677	1.08258	0.618547	1.43894	1.04669	-1.21982	0.540811
K7EJT5	60S ribosomal protein L22 (Fragment) OS=Homo sapiens GN=RPL22 PE=4 SV=1 - [K7EJT5_HUMAN]	5.07968	9.42236	27.66	8	1				1.39248	1.30937	1.11644	1.27276	0.890414	1.20706	1.0446	1.04736	-1.21521	0.139943
Q68DT6	Putative uncharacterized protein DKFZp686F08225 (Fragment) OS=Homo sapiens GN=DKFZp686F08225 PE=2 SV=1 - [Q68DT6_HUMAN]	11.0864	8.76318	6	8	1	catalytic activity; metal ion binding		metabolic process	0.682089	1.03824	0.667848	0.796059	0.716018	0.45265	0.800887	0.656518	-1.21255	0.432942
B7Z532	cDNA FLJ51028, highly similar to 60 kDa heat shock protein, mitochondrial OS=Homo sapiens PE=2 SV=1 - [B7Z532_HUMAN]	26.6692	5.22412	33.88	4	1	nucleotide binding	cytoplasm	response to stimulus; metabolic process	1.08162	0.950171	0.813938	0.948576	0.83944	0.740552	0.770146	0.783379	-1.21088	0.116272
B2R4M6	cDNA, FLJ92148, highly similar to Homo sapiens S100 calcium binding protein A9 (calgranulin B) (S100A9), mRNA OS=Homo sapiens PE=4 SV=1 - [B2R4M6_HUMAN]	13.2015	6.12549	13.16	2	1	metal ion binding			0.728924	1.75464	0.654065	1.04588	0.738388	1.0269	0.827851	0.86438	-1.20997	0.645221
D6RCD1	Phosphoacetylglucosamine mutase OS=Homo sapiens GN=PGM3 PE=4 SV=1 - [D6RCD1_HUMAN]	7.75106	9.87646	14.08	9	1	metal ion binding; catalytic activity		metabolic process	0.807182	1.3361	0.951761	1.03168	0.980497	0.540161	1.04457	0.855076	-1.20654	0.474013
Q96FV2	Secernin-2 OS=Homo sapiens GN=SCRN2 PE=2 SV=3 - [SCRN2_HUMAN]	46.5672	5.66846	2.59	2	1	catalytic activity		metabolic process	1.30045	2.08846	1.50969	1.63287	1.2359	1.33781	1.49706	1.35692	-1.20336	0.327548
C4P0D4	Disrupted in schizophrenia 1 isoform 47 OS=Homo sapiens GN=DISC1 PE=2 SV=1 - [C4P0D4_HUMAN]	16.1011	8.45557	5.07	5	1	DNA binding			0.878429	1.27588	1.1013	1.0852	0.78538	0.849975	1.07078	0.902045	-1.20305	0.271905
B4DGX9	cDNA FLJ60509, highly similar to Probable ubiquitin carboxyl-terminalhydrolase FAF-X (EC 3.1.2.15) OS=Homo sapiens PE=2 SV=1 - [B4DGX9_HUMAN]	65.6246	5.75732	3.64	5	2	catalytic activity			1.1688	1.10608	1.1206	1.13183	1.13157	0.809523	0.882418	0.94117	-1.20257	0.12734
P29144	Tripeptidyl-peptidase 2 OS=Homo sapiens GN=TPP2 PE=1 SV=4 - [TPP2_HUMAN]	138.263	6.31592	0.64	1	1	catalytic activity	nucleus; cytoplasm; cytosol	metabolic process	1.01139	1.1609	0.887207	1.01983	0.920364	0.674597	0.951559	0.84884	-1.20144	0.221004
Q1WWL2	PTGFRN protein (Fragment) OS=Homo sapiens GN=PTGFRN PE=2 SV=1 - [Q1WWL2_HUMAN]	82.6033	6.50732	2.3	3	2	protein binding			0.883907	1.22149	1.07511	1.06017	0.959685	0.713919	0.979939	0.884514	-1.19859	0.247564
E9PRV2	Yorkie homolog OS=Homo sapiens GN=YAP1 PE=4 SV=1 - [E9PRV2_HUMAN]	48.2445	5.04639	4	4	1	protein binding			1.01003	1.90456	1.2589	1.39116	0.959015	1.32188	1.20158	1.16082	-1.19843	0.467384
B3KM95	Phosphatidate cytidylyltransferase OS=Homo sapiens PE=2 SV=1 - [B3KM95_HUMAN]	51.326	7.09326	4.94	7	2	catalytic activity	membrane		1.00126	1.79827	1.34664	1.38206	1.00527	1.31209	1.14456	1.15397	-1.19765	0.408434
P68871	Hemoglobin subunit beta OS=Homo sapiens GN=HBB PE=1 SV=2 - [HBB_HUMAN]	15.9883	7.28369	82.31	53	1	antioxidant activity; catalytic activity; transporter activity; metal ion binding; protein binding	cytoplasm; cytosol	transport; coagulation; response to stimulus; cell death; regulation of biological process; metabolic process; cell organization and biogenesis	1.28906	1.01755	0.991298	1.0993	0.749549	1.2011	0.803573	0.918074	-1.1974	0.34962
C9JD84	Latent-transforming growth factor beta-binding protein 1 OS=Homo sapiens GN=LTBP1 PE=4 SV=1 - [C9JD84_HUMAN]	146.908	4.90674	9.78	13	10	metal ion binding; protein binding	cell surface; membrane		0.964401	1.44589	1.16009	1.19013	0.980463	0.891282	1.1138	0.995182	-1.19589	0.274346
E5RIZ6	Ras GTPase-activating protein-binding protein 1 (Fragment) OS=Homo sapiens GN=G3BP1 PE=4 SV=1 - [E5RIZ6_HUMAN]	16.9745	8.99756	6.08	5	1			transport	0.768801	1.3492	0.939581	1.01919	0.962618	0.848065	0.748526	0.85307	-1.19474	0.415295
E9PRZ9	Protein C11orf58 (Fragment) OS=Homo sapiens GN=C11orf58 PE=4 SV=1 - [E9PRZ9_HUMAN]	10.0317	5.94775	6.67	4	1				0.780699	1.83206	1.38085	1.3312	1.15771	0.65494	1.53046	1.11437	-1.19458	0.613397
P54577	Tyrosine--tRNA ligase, cytoplasmic OS=Homo sapiens GN=YARS PE=1 SV=4 - [SYYC_HUMAN]	59.1061	7.04932	2.84	1	2	RNA binding; nucleotide binding; catalytic activity; signal transducer activity; protein binding	extracellular; nucleus; cytoplasm; cytosol	metabolic process; cell death; cell communication; regulation of biological process; response to stimulus	1.16529	1.95361	1.5858	1.56823	0.976366	1.6382	1.33036	1.31498	-1.1926	0.442382
H3BPZ1	Very-long-chain (3R)-3-hydroxyacyl-[acyl-carrier protein] dehydratase 3 OS=Homo sapiens GN=PTPLAD1 PE=4 SV=1 - [H3BPZ1_HUMAN]	40.0429	8.96826	3.26	3	1		membrane		0.986066	1.61819	1.21879	1.27435	1.16989	1.04199	0.994714	1.06886	-1.19225	0.344469
P02461	Collagen alpha-1(III) chain OS=Homo sapiens GN=COL3A1 PE=1 SV=4 - [CO3A1_HUMAN]	138.479	6.60986	4.16	2	4	protein binding; structural molecule activity	extracellular; cytoplasm; endoplasmic reticulum; organelle lumen	cell communication; regulation of biological process; response to stimulus; cell differentiation; cell organization and biogenesis; development; metabolic process; coagulation	0.832429	1.63263	0.682377	1.04915	0.745427	0.859808	1.04463	0.883288	-1.18777	0.61831
O43768	Alpha-endosulfine OS=Homo sapiens GN=ENSA PE=1 SV=1 - [ENSA_HUMAN]	13.3808	7.23975	14.05	4	1	enzyme regulator activity; protein binding	cytoplasm	transport; cell organization and biogenesis; response to stimulus; cell division	0.972068	1.59112	1.13984	1.23434	0.937297	1.17185	1.00984	1.03966	-1.18725	0.379901
B0UZC1	Proteasome (Prosome, macropain) subunit, beta type, 8 (Large multifunctional peptidase 7) OS=Homo sapiens GN=PSMB8 PE=4 SV=1 - [B0UZC1_HUMAN]	27.8323	7.79639	10.32	5	2	catalytic activity	proteasome	metabolic process	1.13041	1.59628	1.3393	1.35533	1.14311	1.27232	1.01849	1.14464	-1.18407	0.241468
Q96HI4	Glycylpeptide N-tetradecanoyltransferase (Fragment) OS=Homo sapiens GN=NMT1 PE=2 SV=2 - [Q96HI4_HUMAN]	56.5678	7.79639	8.91	14	4	catalytic activity	cytoplasm; membrane; cytoskeleton	development; metabolic process	0.86441	1.27355	0.99887	1.04561	0.867637	0.852782	0.930508	0.883642	-1.1833	0.257406
E9PJU8	Ester hydrolase C11orf54 (Fragment) OS=Homo sapiens GN=C11orf54 PE=4 SV=1 - [E9PJU8_HUMAN]	21.1024	6.72705	4.81	3	1		nucleus		1.00845	1.32598	1.37813	1.23752	0.890394	1.03342	1.21572	1.04651	-1.18252	0.269177
Q9BYX7	Putative beta-actin-like protein 3 OS=Homo sapiens GN=POTEKP PE=5 SV=1 - [ACTBM_HUMAN]	41.9888	6.32861	17.33	27	1	nucleotide binding	extracellular; cytoplasm; cytosol; cytoskeleton	transport; coagulation; response to stimulus	0.178689	0.242477	0.181607	0.200924	0.222101	0.178219	0.109579	0.169966	-1.18214	0.469494
P05997	Collagen alpha-2(V) chain OS=Homo sapiens GN=COL5A2 PE=1 SV=3 - [CO5A2_HUMAN]	144.821	6.45557	2.13	2	2	structural molecule activity; protein binding	extracellular; cytoplasm; endoplasmic reticulum; organelle lumen	development; cell differentiation; cell organization and biogenesis; response to stimulus	0.974712	1.23047	1.29473	1.16664	0.748342	1.08002	1.13233	0.986897	-1.18213	0.310563
C1PHC4	CD44 molecule (Fragment) OS=Homo sapiens GN=CD44 PE=4 SV=1 - [C1PHC4_HUMAN]	4.84929	6.46826	27.27	16	1		membrane; cell surface	development; defense response; response to stimulus; metabolic process; regulation of biological process; cell communication; reproduction	1.02775	1.3628	1.05309	1.14788	0.90457	0.982296	1.03877	0.975212	-1.17706	0.206105
P06727	Apolipoprotein A-IV OS=Homo sapiens GN=APOA4 PE=1 SV=3 - [APOA4_HUMAN]	45.3715	5.37646	2.78	1	1	transporter activity; metal ion binding; antioxidant activity; catalytic activity; protein binding; enzyme regulator activity	extracellular; cytoplasm; endoplasmic reticulum; organelle lumen; cytoskeleton; cell surface	defense response; response to stimulus; metabolic process; transport; regulation of biological process; cell organization and biogenesis	1.05844	1.37633	1.33995	1.25824	1.05061	1.10403	1.05341	1.06935	-1.17664	0.137518
H0YH58	Oligoribonuclease, mitochondrial (Fragment) OS=Homo sapiens GN=REXO2 PE=4 SV=1 - [H0YH58_HUMAN]	13.464	9.34912	9.01	7	1				1.31161	1.06817	0.965091	1.11496	0.97162	0.910902	0.971007	0.951176	-1.17219	0.192751
B4DPJ4	cDNA FLJ55126, highly similar to Procollagen C-endopeptidase enhancer 1 OS=Homo sapiens PE=2 SV=1 - [B4DPJ4_HUMAN]	19.4627	7.02002	6.08	3	1		extracellular		0.915671	1.11764	1.12302	1.05211	0.875185	0.829144	0.996662	0.90033	-1.16858	0.147157
E7EV09	Cytoplasmic dynein 1 intermediate chain 2 (Fragment) OS=Homo sapiens GN=DYNC1I2 PE=4 SV=1 - [E7EV09_HUMAN]	28.4442	4.86865	12.75	16	2		cytoplasm; cytoskeleton	cellular component movement	0.952926	1.48708	1.10781	1.18261	0.926297	1.11332	0.998267	1.01263	-1.16786	0.368242
Q5JPE4	Putative uncharacterized protein DKFZp667O202 OS=Homo sapiens GN=DKFZp667O202 PE=2 SV=1 - [Q5JPE4_HUMAN]	20.3796	6.78564	5.52	4	1	catalytic activity			1.29846	1.31789	1.36038	1.32558	1.08508	1.27767	1.04259	1.13511	-1.16779	0.0631043
D3DUJ0	AFG3 ATPase family gene 3-like 2 (Yeast), isoform CRA_a (Fragment) OS=Homo sapiens GN=AFG3L2 PE=3 SV=1 - [D3DUJ0_HUMAN]	84.3921	8.42627	1.05	8	1	nucleotide binding; catalytic activity; metal ion binding	cytoplasm; mitochondrion; membrane	metabolic process; response to stimulus; cell organization and biogenesis; cell differentiation; development; regulation of biological process; cell communication; cellular homeostasis	1.02543	0.624845	0.845336	0.83187	0.513779	0.740169	0.884604	0.712851	-1.16696	0.493994
Q9H3U1	Protein unc-45 homolog A OS=Homo sapiens GN=UNC45A PE=1 SV=1 - [UN45A_HUMAN]	103.011	6.07471	4.66	3	4	protein binding	nucleus; cytoplasm	development; cell differentiation; metabolic process	1.07978	1.23924	1.31421	1.21108	1.0399	0.954511	1.11922	1.03788	-1.16688	0.107936
Q00534	Cyclin-dependent kinase 6 OS=Homo sapiens GN=CDK6 PE=1 SV=1 - [CDK6_HUMAN]	36.915	6.45557	6.44	1	2	nucleotide binding; catalytic activity; protein binding	nucleus; cytoplasm; cytosol	regulation of biological process; cell differentiation; development; metabolic process; cell proliferation; response to stimulus; cell division; cellular component movement	0.873658	1.29368	0.968657	1.04533	0.972946	0.675403	1.03979	0.896046	-1.1666	0.42808
B4DN81	cDNA FLJ59356, highly similar to N-acetylserotonin O-methyltransferase-like protein OS=Homo sapiens PE=2 SV=1 - [B4DN81_HUMAN]	60.7203	5.99854	3.12	7	1	catalytic activity	cytoplasm	metabolic process	0.973121	1.55272	1.22922	1.25169	1.07235	0.995755	1.15749	1.0752	-1.16415	0.367988
P35556	Fibrillin-2 OS=Homo sapiens GN=FBN2 PE=1 SV=3 - [FBN2_HUMAN]	314.558	4.85596	6.63	5	14	structural molecule activity; metal ion binding; protein binding	extracellular	development; regulation of biological process; cell communication; response to stimulus; cell differentiation	0.850434	1.63459	0.971147	1.15206	0.889037	1.07017	1.01266	0.990622	-1.16296	0.552958
C9J8U1	Cytospin-A (Fragment) OS=Homo sapiens GN=SPECC1L PE=4 SV=1 - [C9J8U1_HUMAN]	88.287	5.18604	2.41	8	2				1.30739	1.23559	1.01634	1.18644	1.05666	1.00895	1.0004	1.022	-1.1609	0.139289
A6XMV5	Palate lung and nasal epithelium carcinoma associated protein OS=Homo sapiens PE=2 SV=1 - [A6XMV5_HUMAN]	25.2412	6.06201	7.85	2	1				0.818412	1.47882	1.01348	1.10357	1.01656	0.707211	1.12897	0.950914	-1.16054	0.548061
B4DRN5	cDNA FLJ59398, highly similar to Latent-transforming growth factor beta-binding protein 3 OS=Homo sapiens PE=2 SV=1 - [B4DRN5_HUMAN]	109.233	5.63037	1.28	4	1	metal ion binding; protein binding			0.811571	1.65812	0.960519	1.1434	1.06899	0.625605	1.26158	0.985392	-1.16035	0.649096
B4DNB1	cDNA FLJ52001, highly similar to SPARC-related modular calcium-binding protein 2 OS=Homo sapiens PE=2 SV=1 - [B4DNB1_HUMAN]	13.8872	9.71533	22.76	2	2	metal ion binding	extracellular	cell communication; regulation of biological process; response to stimulus; cell organization and biogenesis	1.09012	1.60836	0.985594	1.22802	1.07445	1.00628	1.09512	1.05862	-1.16003	0.432708
F8W8K5	Sorting nexin-12 OS=Homo sapiens GN=SNX12 PE=4 SV=1 - [F8W8K5_HUMAN]	18.3304	7.29834	21.52	3	2	protein binding		cell communication	1.28666	1.48762	1.55758	1.44395	1.13732	1.29479	1.30255	1.24489	-1.15991	0.110522
Q7Z6K5	UPF0552 protein C15orf38 OS=Homo sapiens GN=C15orf38 PE=1 SV=1 - [CO038_HUMAN]	24.9275	5.8335	3.98	2	1	transporter activity	cytoplasm; Golgi; membrane	cell organization and biogenesis	0.91301	2.18927	1.32758	1.47662	1.43566	0.990542	1.39333	1.27318	-1.15979	0.639226
Q05682	Caldesmon OS=Homo sapiens GN=CALD1 PE=1 SV=3 - [CALD1_HUMAN]	93.1754	5.65576	39.34	16	8	protein binding	cytoplasm; cytosol; cytoskeleton; membrane	cellular component movement; cell organization and biogenesis	0.995634	1.19547	1.0776	1.08957	1.07219	0.85797	0.888735	0.939632	-1.15957	0.165536
B3KS64	cDNA FLJ35580 fis, clone SPLEN2006389, highly similar to FIBROMODULIN OS=Homo sapiens PE=2 SV=1 - [B3KS64_HUMAN]	32.0967	9.18799	20.91	4	5	protein binding			0.824905	1.03526	1.01403	0.958065	0.822849	0.577789	1.08026	0.826966	-1.15853	0.457899
Q5HYE3	Putative uncharacterized protein DKFZp686H1812 OS=Homo sapiens GN=DKFZp686H1812 PE=2 SV=1 - [Q5HYE3_HUMAN]	45.8923	7.91357	3.48	2	1	protein binding			1.31997	1.26061	1.13098	1.23719	0.998874	1.0858	1.11965	1.06811	-1.1583	0.0635176
O15061	Synemin OS=Homo sapiens GN=SYNM PE=1 SV=2 - [SYNEM_HUMAN]	172.663	5.16064	39.68	3	57	structural molecule activity; protein binding	cytoplasm; cytoskeleton	cell organization and biogenesis	1.13774	1.2954	0.992848	1.142	1.0329	1.02904	0.900193	0.987378	-1.15659	0.188485
B7Z5E2	26S protease regulatory subunit 7 OS=Homo sapiens GN=PSMC2 PE=2 SV=1 - [B7Z5E2_HUMAN]	33.2522	8.41162	4.05	3	1	nucleotide binding; catalytic activity; protein binding	cytoplasm	metabolic process; response to stimulus; regulation of biological process	1.10704	1.7959	1.52894	1.47729	1.22889	1.41102	1.19524	1.27838	-1.15559	0.400083
B2R8R5	cDNA, FLJ94025, highly similar to Homo sapiens tripartite motif-containing 28 (TRIM28), mRNA OS=Homo sapiens PE=2 SV=1 - [B2R8R5_HUMAN]	88.5034	5.77002	5.39	2	4	protein binding; metal ion binding			0.999493	0.964924	1.07206	1.01216	1.01362	0.802506	0.813662	0.876596	-1.15465	0.147026
P34096	Ribonuclease 4 OS=Homo sapiens GN=RNASE4 PE=1 SV=3 - [RNAS4_HUMAN]	16.8294	9.02686	8.84	1	1	catalytic activity	extracellular	metabolic process	0.776081	1.67358	1.02454	1.15807	1.0034	0.904482	1.10662	1.00483	-1.1525	0.605624
P62328	Thymosin beta-4 OS=Homo sapiens GN=TMSB4X PE=1 SV=2 - [TYB4_HUMAN]	5.04952	5.05908	15.91	9	1	protein binding	extracellular; cytoplasm; cytoskeleton; organelle lumen	transport; cell organization and biogenesis; coagulation; response to stimulus; regulation of biological process	0.876274	1.10079	1.13952	1.03886	0.960943	0.779255	0.964057	0.901418	-1.15247	0.25026
Q9Y6C2	EMILIN-1 OS=Homo sapiens GN=EMILIN1 PE=1 SV=2 - [EMIL1_HUMAN]	106.601	5.14795	21.65	3	18	protein binding; structural molecule activity	extracellular	regulation of biological process; cell organization and biogenesis	0.983374	1.32077	1.03016	1.11143	0.978705	0.944669	0.971254	0.964876	-1.15189	0.239102
H0YAY2	WASH complex subunit strumpellin (Fragment) OS=Homo sapiens GN=KIAA0196 PE=4 SV=1 - [H0YAY2_HUMAN]	82.2592	8.93896	2.69	5	2		membrane		1.06649	1.44626	1.20945	1.24073	0.936745	1.17941	1.11631	1.07749	-1.15151	0.285312
H0Y4R1	Inosine-5'-monophosphate dehydrogenase 2 (Fragment) OS=Homo sapiens GN=IMPDH2 PE=3 SV=1 - [H0Y4R1_HUMAN]	51.0352	8.17725	8.94	2	3	catalytic activity; protein binding	membrane	metabolic process	1.21242	1.49623	1.28354	1.33073	1.08608	1.25593	1.12599	1.156	-1.15115	0.153892
I3L0D0	Serine/threonine-protein kinase 38-like (Fragment) OS=Homo sapiens GN=STK38L PE=4 SV=1 - [I3L0D0_HUMAN]	10.4186	9.48096	11.24	4	1	catalytic activity; nucleotide binding		metabolic process	1.32911	0.779266	1.19298	1.10045	1.17728	0.835795	0.857031	0.956702	-1.15026	0.50971
C9JWQ9	Raftlin (Fragment) OS=Homo sapiens GN=RFTN1 PE=4 SV=1 - [C9JWQ9_HUMAN]	13.063	9.30518	7.02	9	1				0.909096	0.984728	0.933996	0.942607	0.797518	0.962325	0.698913	0.819585	-1.1501	0.198901
Q14697	Neutral alpha-glucosidase AB OS=Homo sapiens GN=GANAB PE=1 SV=3 - [GANAB_HUMAN]	106.807	6.13818	7.1	10	6	catalytic activity	cytoplasm; endoplasmic reticulum; organelle lumen; Golgi	metabolic process	0.978405	1.47653	1.27234	1.24242	0.99766	1.08555	1.15762	1.08028	-1.1501	0.345599
A6NIW1	CD99 antigen OS=Homo sapiens GN=CD99 PE=4 SV=1 - [A6NIW1_HUMAN]	17.1174	4.56396	8.28	3	1				1.03578	1.65184	1.53209	1.40657	1.07474	1.29875	1.29689	1.22346	-1.14967	0.417473
A6NJH9	Eukaryotic translation initiation factor 1A, Y-chromosomal OS=Homo sapiens GN=EIF1AY PE=4 SV=1 - [A6NJH9_HUMAN]	14.4462	5.33838	7.87	3	1	RNA binding	cytoplasm	metabolic process	1.16543	1.08913	0.941283	1.06528	0.894901	0.928406	0.957174	0.926827	-1.14938	0.112243
B5MCH7	Basic leucine zipper and W2 domain-containing protein 2 OS=Homo sapiens GN=BZW2 PE=4 SV=1 - [B5MCH7_HUMAN]	39.4205	6.354	7.58	14	1	protein binding		metabolic process	1.17127	1.23171	1.04845	1.15048	0.841137	1.09271	1.07118	1.00168	-1.14855	0.199414
B4DHV5	cDNA FLJ51852, highly similar to Homo sapiens ADP-ribosylhydrolase like 2 (ADPRHL2), mRNA OS=Homo sapiens PE=2 SV=1 - [B4DHV5_HUMAN]	30.8543	5.18604	11.31	3	3	catalytic activity	nucleus; organelle lumen		1.05379	1.24723	1.07523	1.12542	0.96719	0.88145	1.0937	0.98078	-1.14747	0.171286
P04080	Cystatin-B OS=Homo sapiens GN=CSTB PE=1 SV=2 - [CYTB_HUMAN]	11.1326	7.56201	37.76	1	4	protein binding; enzyme regulator activity	nucleus; organelle lumen; cytoplasm	response to stimulus; metabolic process; regulation of biological process; cell death	0.893717	1.09236	0.896035	0.960704	0.948473	0.606095	0.960176	0.838248	-1.14609	0.410866
E9PLT0	Cold shock domain-containing protein E1 OS=Homo sapiens GN=CSDE1 PE=4 SV=1 - [E9PLT0_HUMAN]	74.5368	6.0874	5.39	9	4	DNA binding	cytoplasm; membrane; mitochondrion	metabolic process; regulation of biological process	0.956217	1.31457	0.9528	1.07453	0.988476	0.926169	0.902252	0.938966	-1.14438	0.331372
P13674	Prolyl 4-hydroxylase subunit alpha-1 OS=Homo sapiens GN=P4HA1 PE=1 SV=2 - [P4HA1_HUMAN]	61.011	6.01123	5.99	2	3	catalytic activity; metal ion binding; protein binding	cytoplasm; mitochondrion; endoplasmic reticulum; organelle lumen	metabolic process; cell organization and biogenesis	0.986104	1.16434	1.06991	1.07345	1.08674	0.909696	0.819001	0.938479	-1.14382	0.224285
Q4TZM4	Hemoglobin beta chain (Fragment) OS=Homo sapiens GN=HBB PE=2 SV=1 - [Q4TZM4_HUMAN]	11.0156	6.52197	88.12	7	1	transporter activity; metal ion binding	cytoplasm; cytosol	transport	1.08058	0.964678	0.586063	0.877107	0.980951	0.585537	0.735548	0.767345	-1.14304	0.591844
Q9HCQ4	Meis1 protein (Fragment) OS=Homo sapiens GN=meis1 PE=2 SV=1 - [Q9HCQ4_HUMAN]	7.57076	5.36377	12.12	27	1				0.561123	0.751504	0.612039	0.641555	0.539085	0.480985	0.663872	0.561314	-1.14295	0.364022
Q7Z6G4	HBA2 (Fragment) OS=Homo sapiens GN=HBA2 PE=2 SV=1 - [Q7Z6G4_HUMAN]	3.16959	5.78271	67.74	1	1	transporter activity; metal ion binding		transport	1.1865	1.6037	1.29788	1.36269	1.05459	1.38808	1.13665	1.19311	-1.14214	0.349102
Q9HBR7	Propionyl Coenzyme A carboxylase, beta polypeptide, isoform CRA_a OS=Homo sapiens GN=PCCB PE=2 SV=1 - [Q9HBR7_HUMAN]	32.8563	4.76709	4.97	13	1	catalytic activity			0.72827	0.865159	0.892467	0.828632	0.731503	0.801043	0.6466	0.726382	-1.14077	0.205125
Q92522	Histone H1x OS=Homo sapiens GN=H1FX PE=1 SV=1 - [H1X_HUMAN]	22.4735	10.7554	12.21	1	2	DNA binding	chromosome; nucleus	cell organization and biogenesis; metabolic process	0.989854	1.61126	1.19659	1.2659	1.31097	1.01841	1.00062	1.11	-1.14045	0.496326
B4E304	cDNA FLJ53962, highly similar to AP-2 complex subunit mu-1 OS=Homo sapiens PE=2 SV=1 - [B4E304_HUMAN]	47.786	9.42236	5.71	10	3	protein binding	cytoplasm; membrane	transport	0.906091	1.26288	0.901481	1.02348	0.91767	0.786767	0.988211	0.897549	-1.14031	0.398803
A6NLJ7	Ubiquitin carboxyl-terminal esterase L1 (Ubiquitin thiolesterase), isoform CRA_a OS=Homo sapiens GN=UCHL1 PE=2 SV=1 - [A6NLJ7_HUMAN]	15.6806	5.35107	25.35	6	3	catalytic activity	cytoplasm; cytosol	metabolic process; response to stimulus; cell differentiation; cell organization and biogenesis; development; cell communication; cell proliferation; cellular component movement; transport	1.04684	1.21709	1.02754	1.09716	1.00708	1.02235	0.859141	0.962857	-1.13948	0.166844
P08648	Integrin alpha-5 OS=Homo sapiens GN=ITGA5 PE=1 SV=2 - [ITA5_HUMAN]	114.465	5.77002	10.2	4	8	protein binding	membrane; cell surface	development; cell organization and biogenesis; cell communication; regulation of biological process; response to stimulus; cell differentiation; coagulation; reproduction; cellular component movement; metabolic process	1.15281	0.983948	1.1899	1.10889	0.951276	1.07062	0.900459	0.974118	-1.13835	0.171472
B4DNG0	cDNA FLJ58142, highly similar to Olfactomedin-like protein 3 OS=Homo sapiens PE=2 SV=1 - [B4DNG0_HUMAN]	38.9577	6.11279	2.9	2	1	protein binding			0.849551	1.06379	1.01953	0.977624	0.738664	0.728621	1.10918	0.858822	-1.13833	0.447534
Q584P1	Putative uncharacterized protein PCYOX1 (Fragment) OS=Homo sapiens GN=PCYOX1 PE=2 SV=1 - [Q584P1_HUMAN]	45.1098	5.94775	9.05	7	3	catalytic activity; transporter activity	membrane	transport; metabolic process	0.956847	1.14211	1.15141	1.08346	1.0072	0.822684	1.03169	0.953858	-1.13587	0.229476
B3KXB8	cDNA FLJ45106 fis, clone BRAWH3033293, highly similar to Synaptopodin OS=Homo sapiens PE=2 SV=1 - [B3KXB8_HUMAN]	99.3581	8.82178	6.24	2	1				1.03694	1.46806	1.09676	1.20059	0.979091	1.00836	1.18559	1.05768	-1.13511	0.393211
Q92743	Serine protease HTRA1 OS=Homo sapiens GN=HTRA1 PE=1 SV=1 - [HTRA1_HUMAN]	51.2546	7.82568	13.96	5	6	catalytic activity; protein binding	extracellular; cytoplasm; cytosol	cell growth; cell organization and biogenesis; regulation of biological process; metabolic process; cell communication; response to stimulus	0.940069	1.11738	1.02778	1.02841	0.996988	0.87556	0.846717	0.906422	-1.13458	0.151114
Q6DEN2	DPYSL3 protein OS=Homo sapiens GN=DPYSL3 PE=2 SV=1 - [Q6DEN2_HUMAN]	73.864	6.55127	37.72	13	16	catalytic activity	cytoplasm	metabolic process	1.12895	1.17029	1.04048	1.11324	1.10412	1.0203	0.820683	0.981701	-1.13399	0.227572
O14737	Programmed cell death protein 5 OS=Homo sapiens GN=PDCD5 PE=1 SV=3 - [PDCD5_HUMAN]	14.2763	6.03662	29.6	5	3	DNA binding	nucleus; cytoplasm	cell death; regulation of biological process	0.726214	1.19787	1.02753	0.983871	0.947026	0.714848	0.941557	0.86781	-1.13374	0.502557
B3KML9	cDNA FLJ11352 fis, clone HEMBA1000020, highly similar to Tubulin beta-2C chain OS=Homo sapiens PE=2 SV=1 - [B3KML9_HUMAN]	44.5735	4.93213	48.61	6	4	nucleotide binding; catalytic activity; structural molecule activity	cytoskeleton	metabolic process; cellular component movement; cell organization and biogenesis	1.04326	1.05886	1.09005	1.06406	0.970459	0.939416	0.908587	0.939487	-1.13259	0.00523837
B7Z9B7	cDNA FLJ54732, moderately similar to Sorbin and SH3 domain-containing protein 1 OS=Homo sapiens PE=2 SV=1 - [B7Z9B7_HUMAN]	93.2321	8.55811	35.81	2	7				1.03498	1.33398	1.09205	1.15367	1.09263	1.10663	0.858001	1.01909	-1.13206	0.332119
P42677	40S ribosomal protein S27 OS=Homo sapiens GN=RPS27 PE=1 SV=3 - [RS27_HUMAN]	9.45484	9.45166	22.62	2	1	DNA binding; structural molecule activity; protein binding; metal ion binding	nucleus; cytoplasm; cytosol; ribosome	metabolic process; cell organization and biogenesis; transport; cell proliferation; reproduction	1.02872	1.66274	1.40629	1.36592	1.0707	1.54001	1.00977	1.20683	-1.13183	0.557527
C9JTN9	Collagen alpha-1(VIII) chain (Fragment) OS=Homo sapiens GN=COL8A1 PE=4 SV=1 - [C9JTN9_HUMAN]	12.5258	9.56885	7.89	3	1			regulation of biological process; development; cell proliferation	1.24285	1.53285	1.25208	1.34259	1.16125	1.24461	1.15281	1.18622	-1.13182	0.191414
B4DU57	cDNA FLJ50051, highly similar to Carboxypeptidase-like protein X2 OS=Homo sapiens PE=2 SV=1 - [B4DU57_HUMAN]	58.6281	6.52197	7.44	7	3	catalytic activity; metal ion binding		metabolic process	0.9854	0.982191	0.959167	0.975586	0.92433	0.707163	0.955849	0.862447	-1.13118	0.223482
K7ES38	SUMO-activating enzyme subunit 2 OS=Homo sapiens GN=UBA2 PE=4 SV=1 - [K7ES38_HUMAN]	7.94034	5.23682	20.27	5	1				1.12028	1.20486	1.07482	1.13332	0.849071	1.10586	1.05368	1.00287	-1.13008	0.2087
Q9BS26	Endoplasmic reticulum resident protein 44 OS=Homo sapiens GN=ERP44 PE=1 SV=1 - [ERP44_HUMAN]	46.9414	5.26221	5.42	1	2	catalytic activity; metal ion binding	cytoplasm; endoplasmic reticulum; organelle lumen; membrane	metabolic process; response to stimulus; cellular homeostasis; regulation of biological process	1.07085	1.11423	0.979179	1.05475	0.934317	0.919145	0.946812	0.933425	-1.12998	0.0404135
Q96AD0	TRIM47 protein OS=Homo sapiens GN=TRIM47 PE=2 SV=1 - [Q96AD0_HUMAN]	44.3826	6.65381	3	2	1	protein binding			0.793468	0.802312	0.739098	0.778293	0.797023	0.579446	0.690274	0.688914	-1.12974	0.246206
Q05CN4	PPFIBP1 protein (Fragment) OS=Homo sapiens GN=PPFIBP1 PE=2 SV=1 - [Q05CN4_HUMAN]	33.5681	4.94482	7.53	8	2	DNA binding; catalytic activity		metabolic process	1.14128	0.727649	0.930944	0.933291	0.978756	0.578548	0.92112	0.826141	-1.1297	0.568792
Q05D78	MRE11A protein (Fragment) OS=Homo sapiens GN=MRE11A PE=2 SV=1 - [Q05D78_HUMAN]	59.6868	6.91748	1.35	4	1	catalytic activity; metal ion binding	nucleus	metabolic process; response to stimulus; reproduction	0.721167	0.816328	0.722527	0.753341	0.947642	0.371308	0.682515	0.667155	-1.12918	0.637888
A8MU58	Aminoacyl tRNA synthase complex-interacting multifunctional protein 2 OS=Homo sapiens GN=AIMP2 PE=4 SV=2 - [A8MU58_HUMAN]	26.7429	8.07471	2.89	4	1		nucleus	cell proliferation; regulation of biological process; metabolic process; cell differentiation; development	0.905525	0.923716	0.885787	0.905009	0.852869	0.778087	0.773809	0.801588	-1.12902	0.0207325
D6RHU3	Caspase-6 subunit p18 (Fragment) OS=Homo sapiens GN=CASP6 PE=4 SV=1 - [D6RHU3_HUMAN]	16.7054	7.1958	14.69	2	2	catalytic activity	nucleus; cytoplasm; cytosol	development; defense response; response to stimulus; metabolic process; cell death; regulation of biological process; cell differentiation	0.858415	0.953785	1.00644	0.939547	0.918258	0.771542	0.808181	0.83266	-1.12837	0.158807
Q9ULC3	Ras-related protein Rab-23 OS=Homo sapiens GN=RAB23 PE=1 SV=1 - [RAB23_HUMAN]	26.6425	6.59521	8.02	1	2	nucleotide binding; catalytic activity	membrane	transport; cell communication; regulation of biological process; response to stimulus; development; metabolic process	1.06964	1.20482	1.1648	1.14642	0.898378	1.14241	1.00807	1.01629	-1.12805	0.184103
E9PDX3	Kinesin-like protein KIF13A OS=Homo sapiens GN=KIF13A PE=3 SV=2 - [E9PDX3_HUMAN]	198.522	5.50342	1.07	3	1	nucleotide binding; catalytic activity; motor activity; protein binding	cytoskeleton	cellular component movement	1.13959	1.09842	1.21946	1.15249	0.894494	1.24858	0.921995	1.02169	-1.12802	0.333916
P02042	Hemoglobin subunit delta OS=Homo sapiens GN=HBD PE=1 SV=2 - [HBD_HUMAN]	16.0453	8.04541	46.26	16	1	transporter activity; metal ion binding	cytoplasm; cytosol	transport; coagulation; response to stimulus	1.42219	1.76163	1.25658	1.48013	1.1231	1.76673	1.04748	1.31244	-1.12778	0.571358
Q9Y570	Protein phosphatase methylesterase 1 OS=Homo sapiens GN=PPME1 PE=1 SV=3 - [PPME1_HUMAN]	42.2882	5.97314	2.33	2	1	catalytic activity; enzyme regulator activity; protein binding		metabolic process	0.858814	0.948595	1.13859	0.982	0.990828	0.742834	0.879355	0.871006	-1.12743	0.367259
B4DGT6	cDNA FLJ56692, highly similar to Asparaginyl-tRNA synthetase, cytoplasmic (EC 6.1.1.22) OS=Homo sapiens PE=2 SV=1 - [B4DGT6_HUMAN]	32.6596	8.67529	8.36	11	3	nucleotide binding; catalytic activity	cytoplasm	metabolic process	0.737944	0.95928	0.891149	0.862791	0.76266	0.759519	0.777806	0.766662	-1.12539	0.21721
Q49AG2	TMED5 protein OS=Homo sapiens GN=TMED5 PE=2 SV=1 - [Q49AG2_HUMAN]	19.88	4.95752	6.98	3	1		membrane	transport	1.01801	1.08602	1.04923	1.05109	0.979553	0.949869	0.874319	0.93458	-1.12466	0.0345012
B4DG74	cDNA FLJ57105, highly similar to Adenylate cyclase type 6 (EC 4.6.1.1) OS=Homo sapiens PE=2 SV=1 - [B4DG74_HUMAN]	32.8629	5.80811	2.99	7	1	catalytic activity		metabolic process; cell communication; regulation of biological process; response to stimulus	0.864443	1.38865	1.12384	1.12564	1.06029	0.9411	1.00294	1.00144	-1.12402	0.468377
E9PE77	Ugl-Y3 OS=Homo sapiens GN=FN1 PE=4 SV=1 - [E9PE77_HUMAN]	256.341	5.79541	28.67	21	1	protein binding	extracellular		0.912555	1.38565	1.25646	1.18489	1.08167	0.946697	1.13449	1.05429	-1.12388	0.438244
B4DZP4	Cytoplasmic dynein 1 light intermediate chain 2 OS=Homo sapiens GN=DYNC1LI2 PE=2 SV=1 - [B4DZP4_HUMAN]	44.9768	6.13818	9.88	6	3	catalytic activity; motor activity			1.11616	1.24155	1.12259	1.1601	0.976981	1.11286	1.00791	1.03258	-1.12349	0.0924136
Q5VW33	BRO1 domain-containing protein BROX (Fragment) OS=Homo sapiens GN=C1orf58 PE=2 SV=1 - [Q5VW33_HUMAN]	24.1834	7.09326	7.44	6	1				1.10926	1.04197	0.977969	1.04307	0.892145	1.0471	0.847861	0.929035	-1.12274	0.185041
P13645	Keratin, type I cytoskeletal 10 OS=Homo sapiens GN=KRT10 PE=1 SV=6 - [K1C10_HUMAN]	58.7917	5.21143	12.33	11	5	structural molecule activity	cytoplasm; cytoskeleton	development; cell differentiation; response to stimulus	0.739429	1.06445	0.743301	0.84906	0.636761	0.891626	0.740723	0.75637	-1.12255	0.517257
K7EMD6	Small glutamine-rich tetratricopeptide repeat-containing protein alpha (Fragment) OS=Homo sapiens GN=SGTA PE=4 SV=1 - [K7EMD6_HUMAN]	17.7807	4.75439	8.02	2	1				1.26803	1.51704	1.1951	1.32672	0.976774	1.45748	1.11222	1.18216	-1.12229	0.450699
Q9Y5Z4	Heme-binding protein 2 OS=Homo sapiens GN=HEBP2 PE=1 SV=1 - [HEBP2_HUMAN]	22.8612	4.62744	6.34	2	1		cytoplasm; mitochondrion		1.02302	0.859158	0.927499	0.936559	1.10856	0.678256	0.717602	0.834806	-1.12189	0.52244
Q02952	A-kinase anchor protein 12 OS=Homo sapiens GN=AKAP12 PE=1 SV=4 - [AKA12_HUMAN]	191.367	4.41162	11.39	4	15	protein binding	cytoplasm; cytoskeleton; membrane	transport; cell communication; regulation of biological process; response to stimulus; metabolic process	0.997412	1.27334	1.13834	1.13636	1.02533	0.98278	1.03189	1.01333	-1.12141	0.20401
P00492	Hypoxanthine-guanine phosphoribosyltransferase OS=Homo sapiens GN=HPRT1 PE=1 SV=2 - [HPRT_HUMAN]	24.5636	6.68311	5.05	2	1	nucleotide binding; metal ion binding; catalytic activity; protein binding	cytoplasm; cytosol	response to stimulus; metabolic process; reproduction; cell death; development; cell differentiation; regulation of biological process; cell proliferation; cell organization and biogenesis	0.949672	1.15985	1.16449	1.09134	0.906661	1.0022	1.01089	0.97325	-1.12133	0.206098
B2R4I8	cDNA, FLJ92106, highly similar to Homo sapiens adaptor-related protein complex 3, sigma 1 subunit(AP3S1), mRNA OS=Homo sapiens PE=2 SV=1 - [B2R4I8_HUMAN]	21.6911	5.38916	5.7	2	1	transporter activity	cytoplasm; membrane	transport	1.10976	1.52854	1.28041	1.30624	0.899813	1.42949	1.16639	1.16523	-1.12101	0.51035
Q0VG54	TNS1 protein OS=Homo sapiens GN=TNS1 PE=2 SV=1 - [Q0VG54_HUMAN]	182.956	7.82568	25.1	27	2	protein binding			0.844075	1.08334	0.946926	0.958114	0.943644	0.713513	0.908172	0.85511	-1.12046	0.35946
P60468	Protein transport protein Sec61 subunit beta OS=Homo sapiens GN=SEC61B PE=1 SV=2 - [SC61B_HUMAN]	9.9681	11.561	15.63	2	1	protein binding	cytoplasm; endoplasmic reticulum; membrane	transport; metabolic process	1.00179	1.83109	0.936984	1.25662	1.0236	1.24183	1.10099	1.12214	-1.11984	0.671979
Q86X55	Histone-arginine methyltransferase CARM1 OS=Homo sapiens GN=CARM1 PE=1 SV=3 - [CARM1_HUMAN]	65.8114	6.72705	3.29	2	2	protein binding; catalytic activity; DNA binding	nucleus; organelle lumen; cytoplasm; cytosol	metabolic process; cell proliferation; development; regulation of biological process; cell organization and biogenesis; reproduction; cell communication; response to stimulus; cell differentiation	1.01258	0.964359	1.04108	1.00601	0.940199	0.893799	0.862792	0.89893	-1.11912	0.0279439
J3QRJ3	Thy-1 membrane glycoprotein OS=Homo sapiens GN=THY1 PE=4 SV=1 - [J3QRJ3_HUMAN]	16.1394	8.30908	17.36	5	2				0.78508	0.941325	0.928653	0.885019	0.856659	0.593206	0.923056	0.790974	-1.1189	0.450197
B3KVA7	cDNA FLJ16309 fis, clone SKMUS2007816, highly similar to Creatine kinase, sarcomeric mitochondrial (EC 2.7.3.2) OS=Homo sapiens PE=2 SV=1 - [B3KVA7_HUMAN]	40.4537	7.44482	4.49	4	1	nucleotide binding; catalytic activity	cytoplasm; mitochondrion	metabolic process	0.938645	1.17855	1.0168	1.04466	0.958951	0.840676	1.00263	0.934086	-1.11838	0.266111
Q6UW63	KDEL motif-containing protein 1 OS=Homo sapiens GN=KDELC1 PE=1 SV=1 - [KDEL1_HUMAN]	58.0055	7.7085	4.18	1	2	protein binding	cytoplasm; endoplasmic reticulum; organelle lumen		1.17305	1.41498	1.05876	1.2156	0.916705	1.25389	1.09174	1.08744	-1.11785	0.421419
D6R9P3	Heterogeneous nuclear ribonucleoprotein A/B OS=Homo sapiens GN=HNRNPAB PE=4 SV=1 - [D6R9P3_HUMAN]	30.284	7.91357	11.07	6	2	nucleotide binding			0.905199	1.05757	0.93701	0.966593	0.954558	0.877816	0.76438	0.865585	-1.11669	0.234081
B4DGC9	Dynamin-1-like protein OS=Homo sapiens GN=DNM1L PE=2 SV=1 - [B4DGC9_HUMAN]	59.9714	8.80713	2.81	9	1	catalytic activity; nucleotide binding		metabolic process	1.07798	1.06579	0.931995	1.02526	0.94625	0.918982	0.889878	0.91837	-1.11639	0.0970327
Q9BWM7	Sideroflexin-3 OS=Homo sapiens GN=SFXN3 PE=2 SV=2 - [SFXN3_HUMAN]	35.9557	9.08545	5.23	2	2	transporter activity	cytoplasm; mitochondrion; membrane	transport	1.1035	1.3721	1.30391	1.25984	1.1388	1.15262	1.09469	1.1287	-1.11618	0.187074
Q9H8K1	cDNA FLJ13518 fis, clone PLACE1005799 OS=Homo sapiens PE=2 SV=1 - [Q9H8K1_HUMAN]	43.7961	5.43994	4.55	3	2	DNA binding		metabolic process; regulation of biological process	0.941887	1.15886	0.871906	0.990884	0.997072	0.753184	0.913346	0.887867	-1.11603	0.410361
D3GKD8	A-gamma globin Osilo variant OS=Homo sapiens GN=HBG1 PE=3 SV=1 - [D3GKD8_HUMAN]	16.1603	7.1958	82.99	12	1	transporter activity; metal ion binding	cytoplasm; cytosol; membrane	transport	1.25803	0.807506	1.29463	1.12006	0.771268	1.56124	0.678497	1.00367	-1.11596	0.735183
B4DN33	cDNA FLJ51253, moderately similar to Homo sapiens transmembrane protein 35 (TMEM35), mRNA OS=Homo sapiens PE=2 SV=1 - [B4DN33_HUMAN]	14.0038	10.0962	12.7	2	1		membrane		1.13837	1.60668	1.21593	1.32033	1.09322	1.39731	1.05906	1.1832	-1.1159	0.489598
B4DLX8	cDNA FLJ57031, highly similar to Midline-1 (EC 6.3.2.-) OS=Homo sapiens PE=2 SV=1 - [B4DLX8_HUMAN]	69.3687	6.60986	3.4	3	2	protein binding; metal ion binding			0.906404	1.3837	1.0557	1.11527	0.983366	1.03152	0.985722	1.0002	-1.11504	0.462724
H0YGS3	Microfibrillar-associated protein 5 (Fragment) OS=Homo sapiens GN=MFAP5 PE=4 SV=1 - [H0YGS3_HUMAN]	9.43682	9.46631	29.11	9	2		extracellular		0.888824	1.04393	1.02954	0.987431	0.873725	1.0051	0.780735	0.88652	-1.11383	0.284634
Q6PJX8	SH3D19 protein (Fragment) OS=Homo sapiens GN=SH3D19 PE=2 SV=1 - [Q6PJX8_HUMAN]	30.1937	9.14404	3.75	4	1	protein binding			0.69514	1.50253	1.02032	1.07266	1.11951	0.855313	0.916205	0.963676	-1.1131	0.68275
Q53FH8	Sorting nexin 5 variant (Fragment) OS=Homo sapiens PE=2 SV=1 - [Q53FH8_HUMAN]	46.7862	7.09326	6.44	3	2	protein binding		cell communication	1.32185	0.93436	0.984691	1.0803	0.935167	1.00207	0.974911	0.970716	-1.11289	0.423966
P62266	40S ribosomal protein S23 OS=Homo sapiens GN=RPS23 PE=1 SV=3 - [RS23_HUMAN]	15.7977	10.4917	28.67	5	4	structural molecule activity; protein binding	cytoplasm; cytosol; ribosome	metabolic process; cell organization and biogenesis; transport; reproduction	0.978235	1.35574	1.07689	1.13695	1.015	0.960809	1.08931	1.02171	-1.1128	0.387712
F8VWA1	Ankyrin repeat domain-containing protein 13A OS=Homo sapiens GN=ANKRD13A PE=4 SV=1 - [F8VWA1_HUMAN]	16.097	4.52588	8.51	9	1				0.800616	0.98669	0.932899	0.906735	0.533284	1.08384	0.827828	0.814984	-1.11258	0.614804
P45974	Ubiquitin carboxyl-terminal hydrolase 5 OS=Homo sapiens GN=USP5 PE=1 SV=2 - [UBP5_HUMAN]	95.7253	5.03369	7.81	2	5	catalytic activity; protein binding; metal ion binding	cytoplasm; vacuole	metabolic process; regulation of biological process	0.975881	1.12712	1.1016	1.0682	0.890566	1.13784	0.856447	0.961618	-1.11084	0.347529
Q96AG4	Leucine-rich repeat-containing protein 59 OS=Homo sapiens GN=LRRC59 PE=1 SV=1 - [LRC59_HUMAN]	34.9089	9.56885	12.38	1	3	protein binding	cytoplasm; endoplasmic reticulum; membrane; mitochondrion; organelle lumen		1.08644	0.904713	1.09645	1.0292	0.91715	0.925586	0.937985	0.926907	-1.11036	0.1776
A9LSU1	Type IV collagen alpha 1 (Fragment) OS=Homo sapiens PE=2 SV=1 - [A9LSU1_HUMAN]	25.314	7.78174	17.03	6	3	structural molecule activity	extracellular	cell differentiation; cell organization and biogenesis; development; response to stimulus	0.967047	1.41074	0.949081	1.10896	0.928418	1.00779	1.06569	1.00063	-1.10825	0.526001
B4E1B2	cDNA FLJ53691, highly similar to Serotransferrin OS=Homo sapiens PE=2 SV=1 - [B4E1B2_HUMAN]	74.7834	7.12256	40.86	5	1	metal ion binding	extracellular	transport; cellular homeostasis	0.82883	1.45271	0.934675	1.07207	0.983028	0.783203	1.13733	0.967854	-1.10768	0.658014
P02790	Hemopexin OS=Homo sapiens GN=HPX PE=1 SV=2 - [HEMO_HUMAN]	51.6433	7.02002	9.74	2	2	protein binding; transporter activity; metal ion binding	extracellular	regulation of biological process; response to stimulus; transport; cellular homeostasis; reproduction; metabolic process; cell communication; defense response	0.91186	1.22479	1.34924	1.16196	0.917899	1.09845	1.13153	1.04929	-1.10738	0.483529
B4DMV3	HCG1685787, isoform CRA_b OS=Homo sapiens GN=IAH1 PE=2 SV=1 - [B4DMV3_HUMAN]	15.1816	4.64014	12.59	5	1	catalytic activity		metabolic process	1.04775	1.15013	1.10039	1.09942	1.01477	1.05537	0.908815	0.992985	-1.10719	0.113751
B2RAH7	cDNA, FLJ94921, highly similar to Homo sapiens prolyl endopeptidase (PREP), mRNA OS=Homo sapiens PE=2 SV=1 - [B2RAH7_HUMAN]	80.682	5.85889	6.34	3	3	catalytic activity		metabolic process	1.04583	1.03989	1.06499	1.05024	0.975703	0.875867	0.995344	0.948971	-1.10671	0.0551083
Q59G43	Polypyrimidine tract binding protein 2 variant (Fragment) OS=Homo sapiens PE=2 SV=1 - [Q59G43_HUMAN]	19.1368	8.41162	4.52	11	1	nucleotide binding			1.04118	0.865662	0.903816	0.936886	0.943015	0.809385	0.788274	0.846891	-1.10626	0.279611
Q14894	Thiomorpholine-carboxylate dehydrogenase OS=Homo sapiens GN=CRYM PE=1 SV=1 - [CRYM_HUMAN]	33.7544	5.13525	10.51	5	3	nucleotide binding; catalytic activity; protein binding	nucleus; organelle lumen; cytoplasm; mitochondrion; membrane	metabolic process; regulation of biological process; transport	0.936062	1.44062	1.07429	1.15032	0.963158	1.08183	1.07514	1.04004	-1.10604	0.517025
Q9BXJ0	Complement C1q tumor necrosis factor-related protein 5 OS=Homo sapiens GN=C1QTNF5 PE=1 SV=1 - [C1QT5_HUMAN]	25.2826	6.53662	11.52	1	2	protein binding	extracellular		1.08366	1.49599	1.15205	1.2439	1.06142	1.33522	0.977842	1.12483	-1.10586	0.515472
E5RK99	Collagen triple helix repeat-containing protein 1 OS=Homo sapiens GN=CTHRC1 PE=4 SV=1 - [E5RK99_HUMAN]	12.294	5.99854	7.08	3	1	protein binding	cytoplasm	cellular component movement; cell proliferation; regulation of biological process; cell differentiation; cell communication; development; response to stimulus; cell organization and biogenesis	0.996213	0.947027	1.10431	1.01585	0.800688	0.838572	1.11819	0.91915	-1.10521	0.430419
B3KP52	Sulfurtransferase OS=Homo sapiens PE=2 SV=1 - [B3KP52_HUMAN]	33.1456	6.59521	9.09	7	2	catalytic activity			1.12199	1.35013	1.38101	1.28438	0.97586	1.2635	1.2487	1.16269	-1.10466	0.382536
A8K8T0	cDNA FLJ78760, highly similar to Homo sapiens integrin, alpha 11 (ITGA11), transcript variant 1, mRNA OS=Homo sapiens PE=2 SV=1 - [A8K8T0_HUMAN]	133.327	6.80029	2.27	5	3	protein binding	membrane	cell communication; regulation of biological process; response to stimulus	0.767666	0.884209	1.24476	0.965545	0.914796	0.923116	0.784422	0.874111	-1.1046	0.576206
B3KRK3	cDNA FLJ34456 fis, clone HLUNG2002659, highly similar to Ubiquitin carboxyl-terminal hydrolase 8 (EC3.1.2.15) OS=Homo sapiens PE=2 SV=1 - [B3KRK3_HUMAN]	33.2609	9.08545	3.51	5	1	catalytic activity		metabolic process	0.97858	1.08702	1.06165	1.04242	0.918569	0.959815	0.95295	0.943778	-1.10451	0.0484851
Q5VU77	Ubiquitin associated protein 2-like (Fragment) OS=Homo sapiens GN=UBAP2L PE=1 SV=1 - [Q5VU77_HUMAN]	37.9382	6.7417	2.57	5	1	protein binding			1.00377	0.880352	0.780869	0.88833	0.814442	1.01504	0.584173	0.804552	-1.10413	0.58227
C9JA17	V-type proton ATPase catalytic subunit A (Fragment) OS=Homo sapiens GN=ATP6V1A PE=4 SV=1 - [C9JA17_HUMAN]	20.2285	5.90967	6.49	4	1	transporter activity; catalytic activity	cytoplasm; mitochondrion; cytosol; membrane	transport; metabolic process	0.961746	1.5032	1.20821	1.22439	1.10281	1.09458	1.13006	1.10915	-1.1039	0.503349
B2RCC8	cDNA, FLJ95990 OS=Homo sapiens PE=2 SV=1 - [B2RCC8_HUMAN]	94.3994	7.97217	0.96	2	1	protein binding			1.0839	1.36107	1.40329	1.28275	1.11187	1.17892	1.19785	1.16288	-1.10308	0.31128
Q96CG1	ETF1 protein OS=Homo sapiens GN=ETF1 PE=2 SV=1 - [Q96CG1_HUMAN]	45.4343	5.56689	12.38	3	4	RNA binding	cytoplasm	cell organization and biogenesis; metabolic process	1.13918	1.11975	1.02682	1.09525	1.04657	1.01984	0.912954	0.993121	-1.10284	0.129202
Q10567	AP-1 complex subunit beta-1 OS=Homo sapiens GN=AP1B1 PE=1 SV=2 - [AP1B1_HUMAN]	104.57	5.05908	13.38	10	1	transporter activity; protein binding	cytoplasm; Golgi; membrane; vacuole; cytosol	transport; cell organization and biogenesis; defense response; regulation of biological process; response to stimulus	0.959382	1.08189	1.25869	1.09999	0.961944	0.96901	1.06162	0.997525	-1.10272	0.33067
Q08257	Quinone oxidoreductase OS=Homo sapiens GN=CRYZ PE=1 SV=1 - [QOR_HUMAN]	35.1845	8.44092	16.72	4	5	nucleotide binding; RNA binding; catalytic activity; metal ion binding	cytoplasm; Golgi; cytosol	metabolic process; response to stimulus; cell organization and biogenesis	0.926956	1.24081	0.888395	1.01872	0.991702	0.617892	1.16323	0.924275	-1.10218	0.654909
B3KRR1	cDNA FLJ34725 fis, clone MESAN2005958, highly similar to RNA-binding protein Luc7-like 2 OS=Homo sapiens PE=2 SV=1 - [B3KRR1_HUMAN]	40.4668	10.1401	7.08	4	3				0.909058	0.867886	0.72897	0.835305	0.708778	0.791727	0.773111	0.757872	-1.10217	0.266378
Q6PCE3	Glucose 1,6-bisphosphate synthase OS=Homo sapiens GN=PGM2L1 PE=1 SV=3 - [PGM2L_HUMAN]	70.3965	7.15186	1.45	1	1	catalytic activity	cytoplasm; cytosol	metabolic process	1.19688	0.890473	1.04662	1.04466	0.923318	1.09236	0.829111	0.948263	-1.10165	0.457291
P54136	Arginine--tRNA ligase, cytoplasmic OS=Homo sapiens GN=RARS PE=1 SV=2 - [SYRC_HUMAN]	75.3309	6.68311	6.82	5	5	RNA binding; nucleotide binding; catalytic activity; protein binding	nucleus; organelle lumen; cytoplasm; mitochondrion; cytosol	metabolic process	1.01589	1.03605	1.06602	1.03932	0.903289	0.90905	1.01855	0.94363	-1.10141	0.0760915
E7EU96	Casein kinase II subunit alpha OS=Homo sapiens GN=CSNK2A1 PE=4 SV=1 - [E7EU96_HUMAN]	45.2819	7.94287	7.27	7	2	nucleotide binding; catalytic activity		metabolic process	1.059	1.07164	1.04495	1.05853	1.05286	0.910301	0.920104	0.961088	-1.10139	0.104788
Q2NKW8	Adenosylhomocysteinase (Fragment) OS=Homo sapiens GN=AHCYL1 PE=2 SV=1 - [Q2NKW8_HUMAN]	56.4323	7.82568	6.73	9	2	catalytic activity		metabolic process; transport	1.05336	1.38415	0.997384	1.14496	1.08298	0.973704	1.06221	1.03963	-1.10132	0.447679
Q9Y2V2	Calcium-regulated heat stable protein 1 OS=Homo sapiens GN=CARHSP1 PE=1 SV=2 - [CHSP1_HUMAN]	15.882	8.20654	18.37	1	2	DNA binding; RNA binding; protein binding	cytoplasm; cytosol	metabolic process; regulation of biological process; cell communication; response to stimulus	0.998911	1.0164	0.973235	0.996182	0.878794	0.807637	1.02734	0.90459	-1.10125	0.237051
P62861	40S ribosomal protein S30 OS=Homo sapiens GN=FAU PE=1 SV=1 - [RS30_HUMAN]	6.64382	12.147	16.95	2	1	RNA binding; structural molecule activity	cytoplasm; cytosol; ribosome	metabolic process; cell organization and biogenesis; transport; reproduction	1.20597	0.890932	0.94293	1.01328	0.979534	0.876337	0.904622	0.920164	-1.10119	0.414013
Q8NC56	LEM domain-containing protein 2 OS=Homo sapiens GN=LEMD2 PE=1 SV=1 - [LEMD2_HUMAN]	56.9395	8.99756	6.16	4	3		nucleus; membrane	cell differentiation; development	1.23334	1.34832	1.20363	1.26176	1.1315	1.14559	1.16242	1.1465	-1.10053	0.0626061
E5KN59	Peptidyl-prolyl cis-trans isomerase D OS=Homo sapiens PE=4 SV=1 - [E5KN59_HUMAN]	40.7379	7.21045	2.43	3	1	catalytic activity; protein binding		metabolic process	0.824482	0.835358	0.897917	0.852586	0.761423	0.853568	0.710912	0.775301	-1.09968	0.179922
B4DVE1	cDNA FLJ53478, highly similar to Galectin-3-binding protein OS=Homo sapiens PE=2 SV=1 - [B4DVE1_HUMAN]	64.0558	5.46533	6.81	9	3	receptor activity; protein binding	membrane		1.10711	0.982378	1.1055	1.065	1.04212	0.882741	0.982528	0.96913	-1.09892	0.198078
B3KSI7	cDNA FLJ36374 fis, clone THYMU2008185, highly similar to Xaa-Pro aminopeptidase 1 (EC 3.4.11.9) OS=Homo sapiens PE=2 SV=1 - [B3KSI7_HUMAN]	62.1095	5.73193	6.34	5	3	catalytic activity; metal ion binding			0.894153	1.01501	0.698537	0.869233	0.900834	0.541089	0.931189	0.791037	-1.09885	0.641597
A6XND1	Insulin-like growth factor binding protein 3 isoform b OS=Homo sapiens PE=2 SV=1 - [A6XND1_HUMAN]	28.9611	8.45557	22.43	19	5	protein binding	extracellular	cell growth; cell organization and biogenesis; regulation of biological process	0.976059	1.10736	0.932146	1.00519	1.01778	0.78579	0.941065	0.914878	-1.09871	0.353821
B4DDQ4	cDNA FLJ53707, highly similar to Lysyl oxidase homolog 2 (EC 1.4.3.-) OS=Homo sapiens PE=2 SV=1 - [B4DDQ4_HUMAN]	35.3098	6.63916	9.43	3	2	receptor activity; metal ion binding; catalytic activity	membrane	metabolic process	1.05025	1.62716	1.13181	1.26974	1.3934	1.13161	0.942254	1.15575	-1.09862	0.635737
B7Z3I9	Delta-aminolevulinic acid dehydratase OS=Homo sapiens GN=ALAD PE=2 SV=1 - [B7Z3I9_HUMAN]	34.4975	7.1958	16.29	4	4	catalytic activity; metal ion binding		metabolic process	0.916709	1.00623	1.15191	1.02495	0.916831	0.910976	0.971145	0.932984	-1.09857	0.265867
P20962	Parathymosin OS=Homo sapiens GN=PTMS PE=1 SV=2 - [PTMS_HUMAN]	11.5232	4.15771	22.55	5	2		nucleus; cytoplasm; cytosol	metabolic process	0.961295	1.24999	1.07651	1.09593	0.939349	0.962972	1.09109	0.997804	-1.09834	0.365547
Q59FJ2	Ubiquilin 1 isoform 1 variant (Fragment) OS=Homo sapiens PE=2 SV=1 - [Q59FJ2_HUMAN]	34.6836	5.30029	4.62	4	1				1.13985	1.12697	1.15558	1.1408	1.06426	1.04063	1.01268	1.03919	-1.09778	0.00397671
Q53G99	Beta actin variant (Fragment) OS=Homo sapiens PE=2 SV=1 - [Q53G99_HUMAN]	41.7378	5.59229	72.53	80	1	nucleotide binding	cytoplasm; cytoskeleton		1.03818	1.34398	1.16953	1.1839	1.18044	0.893441	1.16181	1.07856	-1.09766	0.457496
B4DQ92	cDNA FLJ59379, highly similar to Hematopoietic lineage cell-specific protein OS=Homo sapiens PE=2 SV=1 - [B4DQ92_HUMAN]	49.5859	4.75439	2.23	3	1	protein binding			0.86161	1.65465	1.28995	1.26874	1.23312	1.11675	1.11848	1.15612	-1.09741	0.653293
B7ZCD9	Phytanoyl-CoA dioxygenase domain containing 1 (Fragment) OS=Homo sapiens GN=PHYHD1 PE=4 SV=1 - [B7ZCD9_HUMAN]	22.4823	5.56689	13.73	4	2	catalytic activity			0.959857	1.13388	0.950085	1.01461	1.08949	0.816031	0.869327	0.924949	-1.09693	0.432384
Q5T123	SH3 domain binding glutamic acid-rich protein like 3 OS=Homo sapiens GN=SH3BGRL3 PE=2 SV=1 - [Q5T123_HUMAN]	9.37476	9.36377	21.59	4	2	catalytic activity		cellular homeostasis; regulation of biological process	1.26771	1.09737	1.14353	1.16954	0.947785	1.27552	0.975998	1.06643	-1.09668	0.426316
O75369	Filamin-B OS=Homo sapiens GN=FLNB PE=1 SV=2 - [FLNB_HUMAN]	277.99	5.73193	6.65	3	3	protein binding	nucleus; cytoplasm; cytosol; cytoskeleton; membrane	cell organization and biogenesis; cell communication; regulation of biological process; response to stimulus; development; cell differentiation	1.26812	1.26401	1.32829	1.28681	1.04059	1.22477	1.2551	1.17349	-1.09657	0.181628
Q7Z7R0	Smooth muscle myosin heavy chain (Fragment) OS=Homo sapiens PE=2 SV=1 - [Q7Z7R0_HUMAN]	121.883	5.04639	63.78	5	1	catalytic activity; motor activity	cytoskeleton		1.02369	1.4972	1.11966	1.21352	0.954335	1.25986	1.10604	1.10675	-1.09647	0.562499
P61601	Neurocalcin-delta OS=Homo sapiens GN=NCALD PE=2 SV=2 - [NCALD_HUMAN]	22.2309	5.35107	26.42	21	5	protein binding; metal ion binding	cytoplasm; cytosol; Golgi; membrane	cell communication; transport	0.993346	0.924579	1.0129	0.976942	0.912611	0.902096	0.858969	0.891225	-1.09618	0.0525053
H7BZJ3	Thioredoxin (Fragment) OS=Homo sapiens GN=PDIA3 PE=3 SV=1 - [H7BZJ3_HUMAN]	13.5108	7.29834	53.66	1	1	catalytic activity		metabolic process; cellular homeostasis; regulation of biological process	1.30372	1.18532	1.39027	1.2931	0.973554	1.42288	1.14659	1.18101	-1.09491	0.47894
P35527	Keratin, type I cytoskeletal 9 OS=Homo sapiens GN=KRT9 PE=1 SV=3 - [K1C9_HUMAN]	62.0268	5.23682	9.63	2	3	structural molecule activity	cytoskeleton; cytoplasm	reproduction; development; cell organization and biogenesis	0.92836	1.11684	1.0308	1.02533	0.859676	1.00344	0.94634	0.936485	-1.09487	0.265326
B7Z361	cDNA FLJ50772, highly similar to Reticulon-3 OS=Homo sapiens PE=2 SV=1 - [B7Z361_HUMAN]	22.9134	8.83643	8.29	5	2		cytoplasm; endoplasmic reticulum; membrane		1.15624	1.37098	1.14994	1.22572	1.06446	1.2289	1.0658	1.11972	-1.09467	0.308226
H0YHF8	5'-AMP-activated protein kinase subunit gamma-1 (Fragment) OS=Homo sapiens GN=PRKAG1 PE=4 SV=1 - [H0YHF8_HUMAN]	10.7065	5.19873	19.35	8	1	protein binding			1.13792	1.75173	1.41047	1.43337	1.28843	1.32239	1.31746	1.30943	-1.09466	0.524294
C9JQD4	Peptidyl-prolyl cis-trans isomerase (Fragment) OS=Homo sapiens GN=PPIH PE=3 SV=1 - [C9JQD4_HUMAN]	15.79	8.71924	11.11	8	1	catalytic activity		metabolic process	1.00378	0.808431	0.863118	0.891776	1.06975	0.56353	0.81144	0.814907	-1.09433	0.65064
B7Z230	Peptidyl-prolyl cis-trans isomerase FKBP9 OS=Homo sapiens GN=FKBP9 PE=2 SV=1 - [B7Z230_HUMAN]	47.7787	4.90674	3.94	5	1	metal ion binding	cytoplasm; endoplasmic reticulum; membrane	metabolic process	0.885437	0.813935	1.01866	0.906011	0.778802	0.77527	0.93015	0.828074	-1.09412	0.378459
Q92896	Golgi apparatus protein 1 OS=Homo sapiens GN=GLG1 PE=1 SV=2 - [GSLG1_HUMAN]	134.464	6.90283	1.78	2	2	protein binding	cytoplasm; Golgi; membrane	metabolic process; regulation of biological process; cell communication; response to stimulus; cell differentiation; development	1.13157	1.25363	1.13666	1.17395	0.982552	1.11598	1.12041	1.07298	-1.0941	0.169306
Q14392	Leucine-rich repeat-containing protein 32 OS=Homo sapiens GN=LRRC32 PE=1 SV=1 - [LRC32_HUMAN]	71.9336	6.12549	1.81	1	1	protein binding	membrane	metabolic process; regulation of biological process; cell proliferation; transport	0.829129	1.25191	0.718777	0.933272	1.06031	0.933213	0.56599	0.853171	-1.09389	0.734114
P60866	40S ribosomal protein S20 OS=Homo sapiens GN=RPS20 PE=1 SV=1 - [RS20_HUMAN]	13.3643	9.93506	19.33	4	2	RNA binding; structural molecule activity	cytoplasm; cytosol; ribosome	metabolic process; cell organization and biogenesis; transport; reproduction	1.00445	1.42593	1.13091	1.1871	1.03932	1.08921	1.12857	1.0857	-1.09339	0.471026
P16152	Carbonyl reductase [NADPH] 1 OS=Homo sapiens GN=CBR1 PE=1 SV=3 - [CBR1_HUMAN]	30.3559	8.32373	25.63	4	3	nucleotide binding; catalytic activity	cytoplasm	metabolic process	1.07102	1.11103	1.09654	1.09286	0.932395	1.08508	0.981259	0.999578	-1.09332	0.115384
Q68E00	Putative uncharacterized protein DKFZp686G2045 (Fragment) OS=Homo sapiens GN=DKFZp686G2045 PE=2 SV=2 - [Q68E00_HUMAN]	32.5593	6.771	5.08	2	1		nucleus; cytoplasm		1.0333	1.35973	1.065	1.15268	0.916215	1.18463	1.06439	1.05508	-1.0925	0.493672
B7Z6A4	Surfeit 4, isoform CRA_c OS=Homo sapiens GN=SURF4 PE=2 SV=1 - [B7Z6A4_HUMAN]	14.8445	5.98584	6.25	7	1		membrane		0.913192	1.43714	1.05207	1.13413	1.16105	0.839739	1.114	1.03826	-1.09234	0.633431
P98095	Fibulin-2 OS=Homo sapiens GN=FBLN2 PE=1 SV=2 - [FBLN2_HUMAN]	126.489	4.81787	14.02	6	4	structural molecule activity; metal ion binding; protein binding	extracellular	regulation of biological process	0.85319	0.943091	1.13661	0.97763	0.927452	0.807786	0.949985	0.895074	-1.09223	0.431856
B4DEX8	S-adenosylmethionine synthase OS=Homo sapiens GN=MAT2A PE=2 SV=1 - [B4DEX8_HUMAN]	39.6853	6.03662	12.15	3	2	nucleotide binding; catalytic activity; metal ion binding		metabolic process; response to stimulus	1.01336	1.19184	1.04196	1.08239	0.962664	1.08785	0.922826	0.991113	-1.09209	0.287178
B4DRT3	Pyruvate kinase OS=Homo sapiens PE=2 SV=1 - [B4DRT3_HUMAN]	55.8907	7.50342	52.25	25	1	metal ion binding; catalytic activity		metabolic process	1.08463	1.20624	1.0931	1.12799	1.01658	1.1216	0.961332	1.03317	-1.09178	0.196267
Q9UBS4	DnaJ homolog subfamily B member 11 OS=Homo sapiens GN=DNAJB11 PE=1 SV=1 - [DJB11_HUMAN]	40.4886	6.17627	2.51	1	1	protein binding	cytoplasm; endoplasmic reticulum; organelle lumen	metabolic process; cell communication; regulation of biological process; response to stimulus	0.806427	1.33414	0.865786	1.00212	0.922063	0.822997	1.00869	0.917917	-1.09173	0.656097
H0YBN9	Serine/threonine-protein phosphatase 2A catalytic subunit beta isoform (Fragment) OS=Homo sapiens GN=PPP2CB PE=4 SV=1 - [H0YBN9_HUMAN]	6.09189	7.12256	65.38	9	3				1.11094	1.17317	1.0506	1.11157	0.986509	1.08099	0.987264	1.01825	-1.09164	0.1197
B7ZAJ4	cDNA, FLJ79208, highly similar to Protein-lysine 6-oxidase (EC 1.4.3.13) OS=Homo sapiens PE=2 SV=1 - [B7ZAJ4_HUMAN]	21.6039	6.58057	10.7	5	1	catalytic activity; metal ion binding	extracellular; nucleus	development; response to stimulus; cell organization and biogenesis; metabolic process	0.96075	1.08868	1.33516	1.1282	0.880072	1.04983	1.1712	1.0337	-1.09142	0.532695
P47985	Cytochrome b-c1 complex subunit Rieske, mitochondrial OS=Homo sapiens GN=UQCRFS1 PE=1 SV=2 - [UCRI_HUMAN]	29.6494	8.32373	5.11	1	1	catalytic activity; transporter activity; protein binding; metal ion binding	cytoplasm; mitochondrion; membrane	transport; response to stimulus; metabolic process	0.83125	0.967615	1.12368	0.974182	0.789071	0.717623	1.17178	0.892825	-1.09112	0.646573
P27816	Microtubule-associated protein 4 OS=Homo sapiens GN=MAP4 PE=1 SV=3 - [MAP4_HUMAN]	120.93	5.42725	14.76	15	14	structural molecule activity; protein binding	cytoplasm; cytoskeleton; membrane		1.07042	1.1955	1.01305	1.09299	0.963522	0.995251	1.04728	1.00202	-1.09079	0.198813
B3KNG6	cDNA FLJ14554 fis, clone NT2RM2001839, highly similar to Calumenin OS=Homo sapiens PE=2 SV=1 - [B3KNG6_HUMAN]	37.0833	4.56396	15.56	19	4	metal ion binding			1.05798	1.10576	1.00685	1.05686	1.03563	0.831356	1.04114	0.969375	-1.09025	0.306524
E4W6B6	RPL27/NME2 fusion protein (Fragment) OS=Homo sapiens GN=RPL27 PE=2 SV=1 - [E4W6B6_HUMAN]	14.248	10.4624	38.89	5	4	structural molecule activity	cytoplasm; ribosome	metabolic process	0.994881	1.20129	0.944001	1.04672	1.03266	0.814552	1.0335	0.960237	-1.09007	0.465081
Q6PCB0	von Willebrand factor A domain-containing protein 1 OS=Homo sapiens GN=VWA1 PE=2 SV=1 - [VWA1_HUMAN]	46.7753	7.6792	8.31	2	3	protein binding	extracellular	cell organization and biogenesis; response to stimulus	1.02945	1.25109	1.11612	1.13222	1.0317	1.15448	0.930252	1.03881	-1.08992	0.364751
C9JDH9	Serine/threonine-protein kinase 25 (Fragment) OS=Homo sapiens GN=STK25 PE=4 SV=1 - [C9JDH9_HUMAN]	16.3556	6.17627	4.73	30	1	catalytic activity; nucleotide binding		metabolic process; cell differentiation; cell organization and biogenesis; development; regulation of biological process	0.87556	0.502678	0.493996	0.624078	0.547325	0.280469	0.890071	0.572622	-1.08986	0.823945
B4DP17	Cellular nucleic acid-binding protein OS=Homo sapiens GN=CNBP PE=2 SV=1 - [B4DP17_HUMAN]	17.6797	7.7085	19.38	6	3	metal ion binding			0.9262	1.11778	1.17351	1.0725	0.891396	1.16305	0.898497	0.984314	-1.08959	0.491643
B4DZI8	Coatomer protein complex, subunit beta 2 (Beta prime), isoform CRA_b OS=Homo sapiens GN=COPB2 PE=2 SV=1 - [B4DZI8_HUMAN]	98.9836	5.16064	4.79	4	3	structural molecule activity; protein binding	cytoplasm; Golgi; cytoskeleton; membrane	transport	0.837359	1.21695	0.890766	0.981692	0.918226	0.78716	0.998551	0.901312	-1.08918	0.580064
Q9H993	UPF0364 protein C6orf211 OS=Homo sapiens GN=C6orf211 PE=1 SV=1 - [CF211_HUMAN]	51.1399	5.75732	3.17	3	2				1.01305	1.02313	1.02974	1.02197	1.0054	0.790334	1.01982	0.938518	-1.08892	0.324587
O15143	Actin-related protein 2/3 complex subunit 1B OS=Homo sapiens GN=ARPC1B PE=1 SV=3 - [ARC1B_HUMAN]	40.9234	8.35303	4.84	1	1	protein binding; structural molecule activity	cytoplasm; cytoskeleton	cellular component movement; cell organization and biogenesis; regulation of biological process	1.08159	1.20244	1.19973	1.16125	0.967688	1.18348	1.0487	1.06662	-1.08872	0.272795
P12109	Collagen alpha-1(VI) chain OS=Homo sapiens GN=COL6A1 PE=1 SV=3 - [CO6A1_HUMAN]	108.462	5.42725	38.81	6	34	protein binding	extracellular; cytoplasm; endoplasmic reticulum; organelle lumen; membrane	cell differentiation; cell organization and biogenesis; development; response to stimulus	0.888911	1.17155	1.01748	1.02598	0.935687	0.864937	1.02656	0.942395	-1.08869	0.424795
B4DDL1	Putative uncharacterized protein OS=Homo sapiens PE=2 SV=1 - [B4DDL1_HUMAN]	39.5358	9.08545	8.26	7	3	transporter activity	cytoplasm; Golgi; membrane	transport	0.952259	1.58347	1.27495	1.27023	1.01765	1.44899	1.03515	1.16726	-1.08821	0.678045
Q9H4F8	SPARC-related modular calcium-binding protein 1 OS=Homo sapiens GN=SMOC1 PE=1 SV=1 - [SMOC1_HUMAN]	48.1317	8.22119	7.37	1	3	metal ion binding; protein binding	extracellular	development; cell communication; regulation of biological process; response to stimulus; cell differentiation; cell organization and biogenesis	0.933899	1.20095	0.956306	1.03039	0.974788	0.902647	0.964224	0.94722	-1.0878	0.400256
Q86UY0	TXNDC5 protein OS=Homo sapiens GN=TXNDC5 PE=2 SV=1 - [Q86UY0_HUMAN]	40.3439	5.8335	33.89	4	12	catalytic activity		metabolic process; cellular homeostasis; regulation of biological process	0.982006	1.19537	1.00924	1.06221	0.971605	1.08186	0.876209	0.976558	-1.0877	0.393207
B4DP70	cDNA FLJ51017, highly similar to ATP-dependent RNA helicase DDX1 (EC 3.6.1.-) (Fragment) OS=Homo sapiens PE=2 SV=1 - [B4DP70_HUMAN]	59.1591	8.25049	6.43	5	3	catalytic activity; protein binding; nucleotide binding			1.07054	1.29536	0.960345	1.10875	1.0631	0.973297	1.02202	1.01947	-1.08757	0.430584
H7C312	Thymidylate kinase (Fragment) OS=Homo sapiens GN=DTYMK PE=4 SV=1 - [H7C312_HUMAN]	19.466	6.87354	5.88	5	1	catalytic activity; nucleotide binding		metabolic process	1.15855	1.3158	1.19327	1.22254	0.90622	1.42406	1.04209	1.12412	-1.08755	0.576727
O00273	DNA fragmentation factor subunit alpha OS=Homo sapiens GN=DFFA PE=1 SV=1 - [DFFA_HUMAN]	36.4995	4.79248	8.76	2	2	catalytic activity	chromosome; nucleus; organelle lumen; cytoplasm; cytosol	cell death; cell organization and biogenesis; metabolic process; regulation of biological process; cell communication; response to stimulus	0.888657	1.37778	0.983964	1.08347	1.04517	1.03367	0.910142	0.996327	-1.08746	0.605833
H3BMD2	Carnitine O-palmitoyltransferase 1, liver isoform OS=Homo sapiens GN=CPT1A PE=4 SV=1 - [H3BMD2_HUMAN]	8.98066	7.34229	15.38	3	1	catalytic activity			1.19927	1.11838	1.31678	1.21148	1.09688	1.09981	1.1459	1.1142	-1.08731	0.178815
E7EVH9	Pseudouridine-5'-monophosphatase (Fragment) OS=Homo sapiens GN=HDHD1 PE=4 SV=1 - [E7EVH9_HUMAN]	21.4521	7.50342	9.42	2	2	catalytic activity		metabolic process	0.869838	0.848561	1.18383	0.96741	1.06041	0.7693	0.839543	0.889751	-1.08728	0.607226
Q562L9	Actin-like protein (Fragment) OS=Homo sapiens GN=ACT PE=2 SV=1 - [Q562L9_HUMAN]	11.5489	6.52197	59.22	5	1		cytoskeleton; cytoplasm		1.2498	1.04947	0.962759	1.08734	1.22128	0.738515	1.04043	1.00008	-1.08726	0.62382
B4DUV1	cDNA FLJ53207, highly similar to Homo sapiens fibulin 1 (FBLN1), transcript variant C, mRNA OS=Homo sapiens PE=2 SV=1 - [B4DUV1_HUMAN]	70.1077	5.26221	29.8	11	2	metal ion binding; protein binding	extracellular		1.07923	1.36391	1.13141	1.19152	1.00987	0.997766	1.28055	1.09606	-1.08709	0.494703
Q8IWL5	CLU (Fragment) OS=Homo sapiens PE=2 SV=1 - [Q8IWL5_HUMAN]	16.2668	6.01123	8.96	6	1		cytoplasm	cell death; regulation of biological process; response to stimulus; cell proliferation; development; cell differentiation; cell organization and biogenesis	0.847503	0.766095	1.31569	0.976429	0.605009	0.888533	1.20115	0.898231	-1.08706	0.763554
B3KST5	COP9 constitutive photomorphogenic homolog subunit 4 (Arabidopsis), isoform CRA_a OS=Homo sapiens GN=COPS4 PE=2 SV=1 - [B3KST5_HUMAN]	40.1717	6.94678	13.64	6	4	protein binding	nucleus		0.973	1.29059	1.24619	1.16993	1.06303	1.09316	1.07363	1.07661	-1.08668	0.402193
C9JFR7	Cytochrome c (Fragment) OS=Homo sapiens GN=CYCS PE=3 SV=1 - [C9JFR7_HUMAN]	11.326	9.65674	18.81	2	2	metal ion binding	cytoplasm; mitochondrion; membrane	transport; metabolic process	1.07249	1.00962	0.964956	1.01569	0.972842	0.871995	0.959321	0.934719	-1.08662	0.142295
B7Z609	cDNA FLJ51747, highly similar to Succinyl-CoA:3-ketoacid-coenzyme A transferase1, mitochondrial (EC 2.8.3.5) OS=Homo sapiens PE=2 SV=1 - [B7Z609_HUMAN]	36.6369	6.7417	6.89	6	2	catalytic activity	membrane	metabolic process	1.08702	1.62365	1.22612	1.31226	1.15069	1.25903	1.21331	1.20768	-1.0866	0.557936
Q7Z5Y0	EIF4B protein (Fragment) OS=Homo sapiens GN=EIF4B PE=2 SV=1 - [Q7Z5Y0_HUMAN]	39.1948	7.43018	8.31	7	2				0.750603	1.23696	0.74161	0.909724	0.791648	1.07039	0.649652	0.83723	-1.08659	0.741543
P63096	Guanine nucleotide-binding protein G(i) subunit alpha-1 OS=Homo sapiens GN=GNAI1 PE=1 SV=2 - [GNAI1_HUMAN]	40.3352	5.97314	16.67	17	1	nucleotide binding; catalytic activity; signal transducer activity; protein binding; metal ion binding	nucleus; cytoplasm; cytoskeleton; membrane	metabolic process; cell communication; regulation of biological process; response to stimulus; coagulation; cell division	1.07083	1.44491	1.2434	1.25305	0.945444	1.47082	1.0442	1.15349	-1.08631	0.635013
Q9H6W3	Bifunctional lysine-specific demethylase and histidyl-hydroxylase NO66 OS=Homo sapiens GN=NO66 PE=1 SV=2 - [NO66_HUMAN]	71.0414	6.45557	0.94	1	1	metal ion binding; protein binding; catalytic activity	nucleus; organelle lumen	metabolic process; regulation of biological process; cell organization and biogenesis; cell differentiation	1.12723	1.03909	0.965641	1.04399	1.04534	0.748194	1.08963	0.961055	-1.08629	0.517346
Q6DKJ4	Nucleoredoxin OS=Homo sapiens GN=NXN PE=1 SV=2 - [NXN_HUMAN]	48.3616	4.97021	7.13	1	2	antioxidant activity; catalytic activity	nucleus; cytoplasm; cytosol	development; cell communication; regulation of biological process; response to stimulus; cell differentiation; metabolic process	1.12789	1.67749	1.09706	1.30081	0.875304	1.503	1.2142	1.1975	-1.08627	0.713086
A8K8J9	Dynactin 2 (P50), isoform CRA_b OS=Homo sapiens GN=DCTN2 PE=2 SV=1 - [A8K8J9_HUMAN]	34.4652	6.06201	18.47	11	6		nucleus; cytoskeleton		1.19695	1.07137	0.987934	1.08542	0.955727	1.06929	0.974158	0.999725	-1.08572	0.289236
A6H8Y6	EML4 protein OS=Homo sapiens GN=EML4 PE=2 SV=1 - [A6H8Y6_HUMAN]	102.395	6.06201	0.87	10	1	protein binding			1.05947	1.2571	1.07134	1.1293	0.937955	1.11197	1.07221	1.04071	-1.08513	0.345216
Q4L180	Filamin A-interacting protein 1-like OS=Homo sapiens GN=FILIP1L PE=1 SV=2 - [FIL1L_HUMAN]	130.301	6.56592	6.17	3	7	catalytic activity; motor activity	nucleus; cytoplasm; membrane; cytoskeleton	reproduction	1.07458	1.15456	1.04418	1.09111	1.02294	1.0841	0.91068	1.00591	-1.0847	0.231918
P49795	Regulator of G-protein signaling 19 OS=Homo sapiens GN=RGS19 PE=1 SV=1 - [RGS19_HUMAN]	24.6196	5.61768	5.07	1	1	protein binding; enzyme regulator activity	cytoplasm; Golgi; membrane; cytosol	metabolic process; cell communication; regulation of biological process; response to stimulus	1.26755	1.32443	1.18172	1.2579	1.13903	1.29408	1.04622	1.15978	-1.08461	0.304383
A8K8F6	cDNA FLJ78417, highly similar to Homo sapiens low density lipoprotein receptor-related protein associated protein 1 (LRPAP1), mRNA OS=Homo sapiens PE=2 SV=1 - [A8K8F6_HUMAN]	41.3879	9.05615	1.96	3	1	protein binding	cytoplasm; endoplasmic reticulum		0.74121	0.911275	0.869826	0.84077	0.922958	0.669942	0.733742	0.775547	-1.0841	0.515822
Q9H0A8	COMM domain-containing protein 4 OS=Homo sapiens GN=COMMD4 PE=1 SV=1 - [COMD4_HUMAN]	21.7503	7.31299	4.52	1	1	protein binding	cytoplasm		0.505294	0.409799	0.504483	0.473192	0.456089	0.337022	0.516623	0.436578	-1.08387	0.583928
B2R8N0	cDNA, FLJ93975, highly similar to Homo sapiens epoxide hydrolase 1, microsomal (xenobiotic) (EPHX1), mRNA OS=Homo sapiens PE=2 SV=1 - [B2R8N0_HUMAN]	52.901	7.25439	7.47	3	3	catalytic activity	membrane	metabolic process; response to stimulus	1.00913	1.15493	1.14564	1.10323	0.96998	1.0785	1.00635	1.01828	-1.08343	0.209735
B3KR49	Mitogen-activated protein kinase 3 OS=Homo sapiens GN=MAPK3 PE=2 SV=1 - [B3KR49_HUMAN]	30.6207	5.98584	16.6	16	1	catalytic activity; signal transducer activity; nucleotide binding		cell communication; regulation of biological process; response to stimulus; metabolic process	1.06991	1.37282	1.10881	1.18385	1.11354	0.961431	1.20376	1.09291	-1.08321	0.485827
B4DHR2	cDNA FLJ53992, highly similar to Nucleolar GTP-binding protein 1 OS=Homo sapiens PE=2 SV=1 - [B4DHR2_HUMAN]	59.9994	9.36377	1.54	6	1	nucleotide binding; catalytic activity; transporter activity	membrane	cell communication; regulation of biological process; response to stimulus; transport	0.864915	0.766251	1.02332	0.884829	0.750842	0.626046	1.07609	0.817659	-1.08215	0.684512
Q9BYP7	Serine/threonine-protein kinase WNK3 OS=Homo sapiens GN=WNK3 PE=1 SV=3 - [WNK3_HUMAN]	198.292	6.07471	0.44	1	1	nucleotide binding; catalytic activity; protein binding	cytoplasm; membrane	metabolic process; cell death; regulation of biological process; cell communication; response to stimulus; transport; cell organization and biogenesis	0.904365	1.12904	0.915415	0.98294	1.00018	0.723297	1.00229	0.908589	-1.08183	0.562918
P51911	Calponin-1 OS=Homo sapiens GN=CNN1 PE=1 SV=2 - [CNN1_HUMAN]	33.1496	9.0708	55.22	9	12	protein binding	cytoskeleton	regulation of biological process; cell organization and biogenesis	1.00329	1.02345	0.946522	0.991087	1.04379	0.872368	0.832441	0.9162	-1.08174	0.337542
P00387	NADH-cytochrome b5 reductase 3 OS=Homo sapiens GN=CYB5R3 PE=1 SV=3 - [NB5R3_HUMAN]	34.2127	7.59131	29.24	4	7	catalytic activity	cytoplasm; mitochondrion; membrane; endoplasmic reticulum; cytosol	metabolic process	1.08704	0.918897	0.997003	1.00098	0.843373	0.933018	0.999855	0.925415	-1.08165	0.318938
F8VW92	Tubulin beta chain OS=Homo sapiens GN=TUBB PE=3 SV=1 - [F8VW92_HUMAN]	48.4876	5.19873	61.61	40	4	nucleotide binding; catalytic activity; structural molecule activity	cytoplasm; cytoskeleton	metabolic process; cellular component movement; cell organization and biogenesis	0.903666	1.06599	1.03372	1.00113	0.967881	0.954503	0.854476	0.92562	-1.08157	0.284627
F2Z2F3	Uncharacterized protein OS=Homo sapiens PE=4 SV=1 - [F2Z2F3_HUMAN]	15.6349	5.52881	24.48	8	1	catalytic activity		metabolic process; response to stimulus	0.99099	1.29664	1.14884	1.14549	0.972161	1.15098	1.05446	1.0592	-1.08147	0.446304
A2BEY0	Valyl-tRNA synthetase (Fragment) OS=Homo sapiens GN=VARS PE=3 SV=1 - [A2BEY0_HUMAN]	131.747	7.48877	1.35	6	2	nucleotide binding; catalytic activity	cytoplasm	metabolic process; regulation of biological process	0.766638	0.75408	0.746447	0.755722	0.687304	0.657033	0.752061	0.698799	-1.08146	0.117777
B4DS66	cDNA FLJ54290, highly similar to Mitochondrial inner membrane protein OS=Homo sapiens PE=2 SV=1 - [B4DS66_HUMAN]	73.338	5.98584	12.12	10	6		cytoplasm; mitochondrion; membrane		1.14422	1.05714	1.00578	1.06905	1.02239	0.947536	0.995672	0.988533	-1.08145	0.154663
B7Z4L7	cDNA FLJ59035, highly similar to RNA-binding region-containing protein 2 OS=Homo sapiens PE=2 SV=1 - [B7Z4L7_HUMAN]	36.4414	5.73193	5.04	11	1	nucleotide binding; RNA binding	nucleus; membrane	metabolic process	0.995592	1.31775	1.20014	1.17116	1.07786	1.13501	1.03657	1.08315	-1.08126	0.421421
Q8NBX0	Saccharopine dehydrogenase-like oxidoreductase OS=Homo sapiens GN=SCCPDH PE=1 SV=1 - [SCPDL_HUMAN]	47.1215	9.14404	1.86	1	1	nucleotide binding; catalytic activity	cytoplasm; mitochondrion	metabolic process	1.16479	0.992401	1.04286	1.06668	0.883838	1.03539	1.04076	0.986663	-1.0811	0.331933
Q6ZUM0	cDNA FLJ43567 fis, clone PUAEN2007785 OS=Homo sapiens PE=2 SV=1 - [Q6ZUM0_HUMAN]	43.3976	4.85596	2.95	6	1	transporter activity	membrane	transport	0.874956	1.17132	1.09706	1.04778	1.28445	0.795256	0.82794	0.969215	-1.08106	0.687081
E5RFR7	Tumor protein D52 OS=Homo sapiens GN=TPD52 PE=4 SV=1 - [E5RFR7_HUMAN]	12.3815	4.67822	27.93	9	3				0.917793	1.079	0.901283	0.966025	0.963748	0.955557	0.762341	0.893882	-1.08071	0.452922
P12814	Alpha-actinin-1 OS=Homo sapiens GN=ACTN1 PE=1 SV=2 - [ACTN1_HUMAN]	102.993	5.41455	61.43	19	3	protein binding; metal ion binding	extracellular; cytoplasm; cytosol; cytoskeleton; membrane; organelle lumen	transport; coagulation; response to stimulus; cell organization and biogenesis; cell death; regulation of biological process; cellular component movement	1.00958	1.01868	0.948053	0.992104	0.963709	0.845419	0.945533	0.91822	-1.08046	0.160494
O75131	Copine-3 OS=Homo sapiens GN=CPNE3 PE=1 SV=1 - [CPNE3_HUMAN]	60.0921	5.84619	6.33	21	3	catalytic activity; transporter activity; protein binding	cytoplasm; cytosol	metabolic process; transport	1.22856	1.02702	1.13202	1.1292	1.03696	0.981418	1.11819	1.04552	-1.08003	0.300676
H0YAN8	Rho guanine nucleotide exchange factor 10 (Fragment) OS=Homo sapiens GN=ARHGEF10 PE=4 SV=1 - [H0YAN8_HUMAN]	109.583	8.00146	1.11	2	1	enzyme regulator activity; protein binding		cell communication; regulation of biological process; response to stimulus	0.943718	0.970692	1.08973	1.00138	0.891178	0.850588	1.03995	0.927239	-1.07996	0.367109
B7ZAL5	cDNA, FLJ79229, highly similar to Lactotransferrin (EC 3.4.21.-) OS=Homo sapiens PE=2 SV=1 - [B7ZAL5_HUMAN]	73.1232	7.78174	3.15	15	2	metal ion binding	extracellular	transport; cellular homeostasis	1.05551	1.20995	1.03254	1.09933	1.16733	1.00522	0.883536	1.0187	-1.07916	0.462339
F2Z2K0	NSFL1 cofactor p47 OS=Homo sapiens GN=NSFL1C PE=4 SV=1 - [F2Z2K0_HUMAN]	30.2019	5.09717	10.95	5	3	protein binding			1.30225	1.33466	1.36002	1.33231	1.12068	1.42271	1.16068	1.23469	-1.07906	0.367529
D3DVC4	Nestin, isoform CRA_c OS=Homo sapiens GN=NES PE=3 SV=1 - [D3DVC4_HUMAN]	177.32	4.36084	7.34	6	9	structural molecule activity	cytoskeleton		0.997514	1.02876	1.03859	1.02162	0.95237	0.970258	0.917794	0.946807	-1.07902	0.019333
Q5H928	3-hydroxyacyl-CoA dehydrogenase type-2 OS=Homo sapiens GN=HSD17B10 PE=2 SV=1 - [Q5H928_HUMAN]	17.2129	7.72314	8.88	2	1	nucleotide binding; catalytic activity		metabolic process	1.15726	0.962109	0.956018	1.02513	0.885113	1.02381	0.94141	0.950111	-1.07896	0.387271
P62826	GTP-binding nuclear protein Ran OS=Homo sapiens GN=RAN PE=1 SV=3 - [RAN_HUMAN]	24.4076	7.48877	22.22	8	5	nucleotide binding; catalytic activity; protein binding	chromosome; nucleus; membrane; organelle lumen; cytoplasm; cytosol	metabolic process; transport; cell organization and biogenesis; cell communication; regulation of biological process; response to stimulus; reproduction; cell division	1.13086	0.931516	1.02484	1.02907	0.907193	0.984472	0.969736	0.9538	-1.07892	0.293278
F5H3F0	Ubiquitin thioesterase OTUB1 OS=Homo sapiens GN=OTUB1 PE=4 SV=1 - [F5H3F0_HUMAN]	19.4194	4.61475	16.47	10	2				1.02894	1.07391	0.98826	1.03037	0.968877	0.92448	0.971867	0.955075	-1.07884	0.0608178
O95425	Supervillin OS=Homo sapiens GN=SVIL PE=1 SV=2 - [SVIL_HUMAN]	247.593	6.97607	5.74	7	10	protein binding	cytoskeleton; nucleus; cytoplasm; membrane	cell organization and biogenesis; development	1.04165	1.29678	1.24642	1.19495	1.02327	1.31177	0.988572	1.10787	-1.0786	0.535949
B4DEA3	cDNA FLJ56531, highly similar to UV excision repair protein RAD23 homolog B OS=Homo sapiens PE=2 SV=1 - [B4DEA3_HUMAN]	42.2834	5.42725	7.44	9	2	DNA binding; protein binding	nucleus	metabolic process; response to stimulus	1.02062	1.00943	0.941565	0.990538	0.713713	1.00157	1.03985	0.918378	-1.07857	0.532861
B2R6T7	Ribose-phosphate pyrophosphokinase OS=Homo sapiens PE=2 SV=1 - [B2R6T7_HUMAN]	34.6679	7.43018	8.81	8	2	metal ion binding; catalytic activity		metabolic process	1.00504	1.02333	0.958832	0.995734	0.939612	0.89185	0.93879	0.923417	-1.07831	0.043668
O95865	N(G),N(G)-dimethylarginine dimethylaminohydrolase 2 OS=Homo sapiens GN=DDAH2 PE=1 SV=1 - [DDAH2_HUMAN]	29.6255	6.01123	16.49	4	3	catalytic activity; protein binding	cytoplasm	metabolic process; cell death; regulation of biological process; cell communication; response to stimulus	1.01489	1.16862	1.05242	1.07864	1.01257	0.925087	1.06465	1.00077	-1.07781	0.275083
Q5SZF2	Protein prune homolog (Fragment) OS=Homo sapiens GN=PRUNE PE=2 SV=1 - [Q5SZF2_HUMAN]	15.9613	7.45947	7.14	4	1	catalytic activity	cytoplasm		0.828515	0.824335	0.851938	0.834929	0.802337	0.653584	0.868429	0.774783	-1.07763	0.401277
A7BI36	p180/ribosome receptor OS=Homo sapiens GN=RRBP1 PE=2 SV=2 - [A7BI36_HUMAN]	165.649	8.96826	27.86	9	14		membrane; nucleus; organelle lumen; cytoplasm; endoplasmic reticulum	metabolic process; regulation of biological process; transport	0.977986	1.14174	1.11993	1.07989	0.999904	0.984098	1.02248	1.00216	-1.07756	0.21309
O95837	Guanine nucleotide-binding protein subunit alpha-14 OS=Homo sapiens GN=GNA14 PE=2 SV=1 - [GNA14_HUMAN]	41.5442	6.07471	5.63	1	1	nucleotide binding; protein binding; catalytic activity; signal transducer activity; metal ion binding	membrane	metabolic process; cell communication; regulation of biological process; response to stimulus; coagulation	0.712321	1.20478	0.698125	0.871742	0.868116	0.473787	1.08521	0.809038	-1.0775	0.810237
H3BQZ7	HCG2044799 OS=Homo sapiens GN=hCG_2044799 PE=4 SV=1 - [H3BQZ7_HUMAN]	84.6392	4.93213	1.74	2	1	protein binding			1.2444	1.14306	1.4855	1.29099	0.458433	1.75967	1.37652	1.19821	-1.07743	0.827634
Q0QER2	Isocitrate dehydrogenase [NADP] (Fragment) OS=Homo sapiens GN=IDH1 PE=2 SV=1 - [Q0QER2_HUMAN]	41.8059	6.62451	20.75	9	7	metal ion binding; catalytic activity; nucleotide binding	cytoplasm; mitochondrion; cytosol	metabolic process; response to stimulus	0.917499	1.09287	1.07904	1.0298	0.827466	0.937277	1.1027	0.955814	-1.07741	0.491507
Q15126	Phosphomevalonate kinase OS=Homo sapiens GN=PMVK PE=1 SV=3 - [PMVK_HUMAN]	21.9812	5.73193	4.17	1	1	nucleotide binding; catalytic activity	cytoplasm; cytosol	metabolic process; response to stimulus	0.767505	0.903872	0.983041	0.884806	0.974031	0.652606	0.837328	0.821322	-1.0773	0.602404
H3BR35	Eukaryotic peptide chain release factor GTP-binding subunit ERF3A (Fragment) OS=Homo sapiens GN=GSPT1 PE=4 SV=1 - [H3BR35_HUMAN]	52.9087	5.63037	9.26	9	3	nucleotide binding; catalytic activity		metabolic process	1.02152	1.11344	1.10112	1.07869	0.932307	1.03797	1.03383	1.00137	-1.07722	0.160749
Q5T9T9	RNA binding motif protein, X-linked-like 1 (Fragment) OS=Homo sapiens GN=RBMXL1 PE=4 SV=1 - [Q5T9T9_HUMAN]	16.8396	10.3013	13.84	3	1	nucleotide binding			0.888636	0.763915	0.721017	0.791189	0.688614	0.589016	0.927585	0.735072	-1.07634	0.643617
Q8IUX7	Adipocyte enhancer-binding protein 1 OS=Homo sapiens GN=AEBP1 PE=1 SV=1 - [AEBP1_HUMAN]	130.847	5.10986	9.15	3	8	DNA binding; catalytic activity; protein binding; metal ion binding	extracellular; nucleus; cytoplasm	development; metabolic process; regulation of biological process	1.00676	1.19617	1.29671	1.16655	1.00082	1.05053	1.20046	1.08394	-1.07621	0.471661
P62330	ADP-ribosylation factor 6 OS=Homo sapiens GN=ARF6 PE=1 SV=2 - [ARF6_HUMAN]	20.0694	8.95361	15.43	5	2	nucleotide binding; catalytic activity; signal transducer activity; protein binding; enzyme regulator activity; metal ion binding	nucleus; cytoplasm; endosome; Golgi; membrane	development; metabolic process; transport; cell death; cellular component movement; cell communication; regulation of biological process; response to stimulus; cell differentiation; cell organization and biogenesis	0.914778	0.841292	0.865709	0.873926	0.860078	0.797035	0.780497	0.812537	-1.07555	0.13171
P69905	Hemoglobin subunit alpha OS=Homo sapiens GN=HBA1 PE=1 SV=2 - [HBA_HUMAN]	15.2479	8.67529	68.31	17	6	antioxidant activity; catalytic activity; transporter activity; metal ion binding; protein binding	cytoplasm; cytosol; ribosome	transport; cell death; regulation of biological process; response to stimulus; metabolic process; cell organization and biogenesis	1.27537	0.837631	0.98138	1.03146	0.767056	1.40313	0.706867	0.959018	-1.07554	0.79226
E9PCY7	Heterogeneous nuclear ribonucleoprotein H OS=Homo sapiens GN=HNRNPH1 PE=4 SV=1 - [E9PCY7_HUMAN]	47.0574	6.34131	11.42	30	4	nucleotide binding	nucleus; organelle lumen; cytoplasm; cytoskeleton		1.0169	1.20809	1.09323	1.10607	1.00436	1.03935	1.04202	1.02858	-1.07534	0.244682
Q14103	Heterogeneous nuclear ribonucleoprotein D0 OS=Homo sapiens GN=HNRNPD PE=1 SV=1 - [HNRPD_HUMAN]	38.4103	7.81104	19.15	13	6	nucleotide binding; DNA binding; RNA binding; protein binding	nucleus; organelle lumen; cytoplasm; cytosol	metabolic process; regulation of biological process	0.981272	1.05591	1.05974	1.03231	1.07931	0.842824	0.958591	0.960242	-1.07505	0.378791
O00629	Importin subunit alpha-4 OS=Homo sapiens GN=KPNA4 PE=1 SV=1 - [IMA4_HUMAN]	57.8506	4.95752	3.45	1	1	protein binding; transporter activity	nucleus; organelle lumen; cytoplasm; cytosol	transport; cell communication; regulation of biological process; response to stimulus	0.878906	1.46763	1.0757	1.14075	0.964868	1.06454	1.15661	1.06201	-1.07414	0.687067
P12110	Collagen alpha-2(VI) chain OS=Homo sapiens GN=COL6A2 PE=1 SV=4 - [CO6A2_HUMAN]	108.512	6.21436	25.71	7	24	structural molecule activity; protein binding	extracellular; cytoplasm; endoplasmic reticulum; organelle lumen; membrane	cell differentiation; cell organization and biogenesis; development; response to stimulus	0.862831	1.20819	1.01495	1.02866	0.949467	0.878505	1.04556	0.957844	-1.07393	0.558325
H6VRF8	Keratin 1 OS=Homo sapiens GN=KRT1 PE=3 SV=1 - [H6VRF8_HUMAN]	66.013	8.11865	19.57	8	9	catalytic activity; motor activity; structural molecule activity; transporter activity	cytoskeleton; membrane	transport	0.779876	0.991512	0.745419	0.838936	0.783849	0.750986	0.810055	0.78163	-1.07332	0.507407
Q9BRA2	Thioredoxin domain-containing protein 17 OS=Homo sapiens GN=TXNDC17 PE=1 SV=1 - [TXD17_HUMAN]	13.9318	5.51611	15.45	4	2	antioxidant activity; catalytic activity; protein binding	cytoplasm; cytosol	cell communication; regulation of biological process; response to stimulus	0.946044	1.04539	1.05167	1.01437	1.02298	0.812705	1	0.945228	-1.07315	0.408009
B3KQ59	RuvB-like 2 OS=Homo sapiens GN=RUVBL2 PE=2 SV=1 - [B3KQ59_HUMAN]	46.277	5.43994	5.26	4	2	nucleotide binding; catalytic activity; DNA binding		metabolic process; response to stimulus	1.04366	1.05992	1.02684	1.04347	0.910762	1.04805	0.959215	0.972676	-1.07279	0.161761
D6RF72	Solute carrier family 41 member 3 (Fragment) OS=Homo sapiens GN=SLC41A3 PE=4 SV=1 - [D6RF72_HUMAN]	14.8606	4.77979	9.42	8	1	transporter activity	membrane	transport	0.732087	0.835097	1.0565	0.874561	0.986433	0.635553	0.824102	0.815363	-1.0726	0.69297
B8ZZN4	Gamma-glutamylcyclotransferase OS=Homo sapiens GN=GGCT PE=4 SV=1 - [B8ZZN4_HUMAN]	10.4972	4.84326	10.64	3	1	catalytic activity			1.09031	0.929573	0.904279	0.974721	0.891697	0.958709	0.87586	0.908755	-1.07259	0.357874
B4E3Q9	cDNA FLJ59659, highly similar to Vinculin OS=Homo sapiens PE=2 SV=1 - [B4E3Q9_HUMAN]	100.875	5.47803	61.81	1	1	structural molecule activity	cytoskeleton		1.248	1.22691	1.3149	1.26327	1.1603	1.24936	1.12385	1.17784	-1.07253	0.13524
E9PCI9	Farnesyl pyrophosphate synthase OS=Homo sapiens GN=FDPS PE=3 SV=1 - [E9PCI9_HUMAN]	40.5066	5.17334	11.05	3	3	catalytic activity	cytoplasm; mitochondrion	metabolic process	1.12774	1.24022	1.05121	1.13972	1.15064	0.98666	1.05278	1.06336	-1.07181	0.352644
P61204	ADP-ribosylation factor 3 OS=Homo sapiens GN=ARF3 PE=1 SV=2 - [ARF3_HUMAN]	20.5877	7.43018	39.23	14	4	nucleotide binding; catalytic activity; signal transducer activity	cytoplasm; Golgi; membrane; nucleus	metabolic process; transport; cell communication; regulation of biological process; response to stimulus	1.10437	0.970198	0.970874	1.01515	0.887336	1.01841	0.936003	0.94725	-1.07168	0.312242
O75094	Slit homolog 3 protein OS=Homo sapiens GN=SLIT3 PE=2 SV=3 - [SLIT3_HUMAN]	167.604	7.6499	3.22	2	4	metal ion binding; protein binding	extracellular; cytoplasm; mitochondrion	development; cell differentiation; cell organization and biogenesis; response to stimulus; cell proliferation; regulation of biological process; metabolic process; cellular component movement; cell growth; cell communication; cell death; reproduction	1.17612	1.12795	1.24176	1.18194	1.13476	1.16618	1.00841	1.10312	-1.07146	0.248543
Q9BQD2	Signal transducer and activator of transcription 6, interleukin-4 induced OS=Homo sapiens PE=2 SV=1 - [Q9BQD2_HUMAN]	76.0777	7.85498	4.57	16	3	signal transducer activity; metal ion binding; protein binding	nucleus	metabolic process; regulation of biological process; cell communication; response to stimulus	0.852328	1.13321	0.949998	0.978512	1.01159	0.791052	0.937967	0.913536	-1.07113	0.568781
O15173	Membrane-associated progesterone receptor component 2 OS=Homo sapiens GN=PGRMC2 PE=1 SV=1 - [PGRC2_HUMAN]	23.8037	4.88135	18.83	2	2	receptor activity; signal transducer activity	membrane	cell communication; regulation of biological process; response to stimulus	0.989103	1.29118	0.960588	1.08029	1.09658	0.943317	0.985872	1.00859	-1.07109	0.56743
D6RAA2	GTP-binding protein SAR1b (Fragment) OS=Homo sapiens GN=SAR1B PE=4 SV=1 - [D6RAA2_HUMAN]	11.528	8.19189	18.45	10	2	nucleotide binding	membrane	transport	1.12733	0.907408	1.19266	1.0758	1.01515	1.05655	0.942536	1.00475	-1.07072	0.4852
Q2Q9B7	Glucose-6-phosphate 1-dehydrogenase (Fragment) OS=Homo sapiens GN=G6PD PE=2 SV=1 - [Q2Q9B7_HUMAN]	54.8218	7.07861	10.53	12	4	nucleotide binding; catalytic activity		metabolic process	1.0609	0.982174	1.06614	1.0364	0.981934	1.00055	0.921677	0.968054	-1.07061	0.131323
H7C0V9	Gamma-secretase C-terminal fragment 59 (Fragment) OS=Homo sapiens GN=APP PE=4 SV=1 - [H7C0V9_HUMAN]	55.0571	4.81787	5.36	8	2	enzyme regulator activity; metal ion binding; protein binding	membrane		0.830635	0.945354	1.00177	0.92592	1.08765	0.695377	0.811565	0.864864	-1.0706	0.655209
P02452	Collagen alpha-1(I) chain OS=Homo sapiens GN=COL1A1 PE=1 SV=5 - [CO1A1_HUMAN]	138.857	5.79541	11.41	5	6	structural molecule activity; protein binding	extracellular; cytoplasm; endoplasmic reticulum; organelle lumen	development; cell differentiation; cell organization and biogenesis; response to stimulus; coagulation; regulation of biological process; transport; cellular component movement; metabolic process; cell communication	0.862117	1.48444	0.920216	1.08892	0.855644	1.01512	1.18114	1.0173	-1.0704	0.760652
Q9UMH6	SS-B/La protein (Fragment) OS=Homo sapiens PE=2 SV=1 - [Q9UMH6_HUMAN]	6.21427	8.35303	17.65	5	1	RNA binding	nucleus	metabolic process	0.969291	0.990794	1.13231	1.0308	1.03921	0.896916	0.953075	0.963067	-1.07033	0.361367
A7MD96	SYNPO protein (Fragment) OS=Homo sapiens GN=SYNPO PE=2 SV=1 - [A7MD96_HUMAN]	94.6531	9.74463	6.76	1	1				1.11743	1.51126	1.39791	1.3422	0.858936	1.71014	1.19302	1.25403	-1.07031	0.763633
B4E397	cDNA FLJ55140, highly similar to SPARC-like protein 1 OS=Homo sapiens PE=2 SV=1 - [B4E397_HUMAN]	55.4841	4.84326	4.9	7	2	metal ion binding; protein binding	extracellular	cell communication; regulation of biological process; response to stimulus	1.04704	1.57208	1.26851	1.29588	1.08293	1.19746	1.35216	1.21085	-1.07022	0.645138
B1AJY5	26S proteasome non-ATPase regulatory subunit 10 OS=Homo sapiens GN=PSMD10 PE=4 SV=1 - [B1AJY5_HUMAN]	20.2042	5.57959	4.32	3	1	protein binding	proteasome		0.938791	0.777798	1.03642	0.91767	0.835641	0.762999	0.974524	0.857721	-1.06989	0.57247
B7Z7R8	cDNA FLJ55622, highly similar to Multimerin-1 OS=Homo sapiens PE=2 SV=1 - [B7Z7R8_HUMAN]	110.695	7.02002	2.78	3	2	protein binding			0.97099	1.09885	0.940905	1.00358	0.923087	0.808722	1.08318	0.93833	-1.06954	0.522259
B7Z1Q8	cDNA FLJ59617, highly similar to DCC-interacting protein 13 beta OS=Homo sapiens PE=2 SV=1 - [B7Z1Q8_HUMAN]	59.3059	5.61768	3.98	9	2	protein binding			0.973503	0.953525	0.942751	0.956593	0.931015	0.861718	0.89069	0.894474	-1.06945	0.0477835
F8WCR5	Protein NipSnap homolog 1 OS=Homo sapiens GN=NIPSNAP1 PE=4 SV=1 - [F8WCR5_HUMAN]	14.4922	8.01611	4.69	5	1				1.17642	1.06315	1.12158	1.12038	0.958922	1.23565	0.950017	1.0482	-1.06887	0.507531
Q9BXX0	EMILIN-2 OS=Homo sapiens GN=EMILIN2 PE=1 SV=3 - [EMIL2_HUMAN]	115.615	6.45557	2.28	1	2	protein binding; structural molecule activity	extracellular		1.09486	1.1691	1.10229	1.12208	1.1381	0.96696	1.04437	1.04981	-1.06884	0.257799
Q562W2	Actin-like protein (Fragment) OS=Homo sapiens GN=ACT PE=3 SV=1 - [Q562W2_HUMAN]	11.6259	6.11279	28.16	10	1				1.35572	1.02888	1.07749	1.15403	0.898785	1.20786	1.13462	1.08042	-1.06813	0.622171
Q32Q12	Nucleoside diphosphate kinase OS=Homo sapiens GN=NME1-NME2 PE=2 SV=1 - [Q32Q12_HUMAN]	32.6209	8.48486	52.4	9	11	nucleotide binding; catalytic activity	cytoplasm	metabolic process	1.06552	0.987464	0.959273	1.00409	0.979813	0.828452	1.01236	0.940208	-1.06794	0.381128
P49588	Alanine--tRNA ligase, cytoplasmic OS=Homo sapiens GN=AARS PE=1 SV=2 - [SYAC_HUMAN]	106.743	5.52881	8.26	2	7	RNA binding; nucleotide binding; catalytic activity; metal ion binding	cytoplasm; cytosol	metabolic process	1.00783	1.08298	1.05611	1.04897	0.948048	1.06815	0.932203	0.9828	-1.06733	0.241926
B4DJF3	Glucosamine-6-phosphate isomerase 2 OS=Homo sapiens GN=GNPDA2 PE=2 SV=1 - [B4DJF3_HUMAN]	22.8974	6.03662	4.37	3	1	catalytic activity		metabolic process	0.808598	0.837298	1.10692	0.917605	0.955297	0.669249	0.955062	0.859869	-1.06715	0.69002
Q9NZJ4	Sacsin OS=Homo sapiens GN=SACS PE=1 SV=2 - [SACS_HUMAN]	520.795	7.04932	0.2	1	1	protein binding; nucleotide binding	nucleus; cytoplasm; mitochondrion	metabolic process; cell death; cell organization and biogenesis; regulation of biological process	0.928041	0.726458	0.812976	0.822492	0.701888	0.863144	0.747577	0.77087	-1.06697	0.53208
B4DP54	cDNA FLJ52712, highly similar to Tubulin beta-6 chain OS=Homo sapiens PE=2 SV=1 - [B4DP54_HUMAN]	46.6715	4.89404	39.95	14	8	nucleotide binding; catalytic activity; structural molecule activity	cytoplasm; cytoskeleton	metabolic process; cellular component movement; cell organization and biogenesis	0.998457	1.07182	1.01425	1.02818	0.879361	1.07172	0.940854	0.963978	-1.0666	0.351576
Q9BWC7	COMT protein OS=Homo sapiens GN=COMT PE=2 SV=2 - [Q9BWC7_HUMAN]	20.0322	5.60498	24.73	5	3	metal ion binding; protein binding; catalytic activity		metabolic process; cell communication	1.08102	1.07479	1.05362	1.06981	0.920747	1.0927	0.995847	1.0031	-1.06651	0.256639
B7Z5N7	Sec1 family domain-containing protein 1 OS=Homo sapiens GN=SCFD1 PE=2 SV=1 - [B7Z5N7_HUMAN]	51.5114	6.96143	3.06	6	1	protein binding	cytoplasm; Golgi; membrane	response to stimulus; transport; regulation of biological process	1.14679	1.15491	1.06689	1.12286	0.858108	1.21179	1.08908	1.05299	-1.06635	0.550846
A7MBN2	TNC protein OS=Homo sapiens GN=TNC PE=2 SV=1 - [A7MBN2_HUMAN]	210.355	4.98291	13.6	9	24	protein binding		cell communication; regulation of biological process; response to stimulus	0.9374	1.27802	0.977712	1.06438	0.846355	1.04692	1.10155	0.998275	-1.06622	0.644136
K7EP07	Tubulin-folding cofactor B (Fragment) OS=Homo sapiens GN=TBCB PE=4 SV=1 - [K7EP07_HUMAN]	19.2964	5.33838	16.47	7	3				0.998185	1.22747	0.94995	1.05854	0.989428	1.00085	0.988974	0.993084	-1.06591	0.487586
C9JPM4	ADP-ribosylation factor 4 (Fragment) OS=Homo sapiens GN=ARF4 PE=3 SV=1 - [C9JPM4_HUMAN]	14.5438	8.11865	41.73	7	4	nucleotide binding; signal transducer activity	nucleus; cytoplasm; membrane	cell communication; regulation of biological process; response to stimulus; development	1.01705	0.974416	1.05355	1.01501	0.926819	0.944216	0.987296	0.952777	-1.06531	0.0991557
Q13131	5'-AMP-activated protein kinase catalytic subunit alpha-1 OS=Homo sapiens GN=PRKAA1 PE=1 SV=4 - [AAPK1_HUMAN]	63.9686	8.11865	7.16	2	4	nucleotide binding; catalytic activity; protein binding; metal ion binding	nucleus; cytoplasm; cytosol; membrane	cell communication; metabolic process; regulation of biological process; response to stimulus; cell proliferation; cell organization and biogenesis; cell death; transport	0.984631	1.28737	1.05729	1.10976	1.00085	1.04278	1.08163	1.04175	-1.06528	0.510173
Q6FHW3	DF protein OS=Homo sapiens GN=DF PE=2 SV=1 - [Q6FHW3_HUMAN]	24.4074	7.23975	14.04	4	2	catalytic activity		metabolic process	0.829699	1.3043	1.04573	1.05991	0.819596	1.10615	1.06205	0.995932	-1.06424	0.715652
Q8WX93	Palladin OS=Homo sapiens GN=PALLD PE=1 SV=3 - [PALLD_HUMAN]	150.47	7.09326	13.96	7	19	protein binding	nucleus; cytoplasm; cytoskeleton; membrane	cell organization and biogenesis	1.0024	1.24733	0.962622	1.07078	1.09783	0.976358	0.94518	1.00646	-1.06392	0.55679
H0YJH7	Thymopentin (Fragment) OS=Homo sapiens GN=TMPO PE=4 SV=1 - [H0YJH7_HUMAN]	26.8501	9.30518	12.24	3	2		nucleus	metabolic process; regulation of biological process	0.904602	1.03558	0.878176	0.939453	0.900781	0.740744	1.00756	0.883028	-1.0639	0.570979
Q99536	Synaptic vesicle membrane protein VAT-1 homolog OS=Homo sapiens GN=VAT1 PE=1 SV=2 - [VAT1_HUMAN]	41.8934	6.29053	9.41	8	3	nucleotide binding; metal ion binding; catalytic activity	cytoplasm; mitochondrion; membrane	cell organization and biogenesis; regulation of biological process; metabolic process	1.05469	1.08159	1.21717	1.11782	0.988913	1.0494	1.11393	1.05075	-1.06383	0.339499
E7ENL6	Collagen alpha-3(VI) chain OS=Homo sapiens GN=COL6A3 PE=4 SV=1 - [E7ENL6_HUMAN]	321.987	6.90283	37.16	6	3	enzyme regulator activity; protein binding			0.77854	1.12594	0.833971	0.912817	0.827072	0.52103	1.22617	0.858091	-1.06378	0.824241
Q9Y639	Neuroplastin OS=Homo sapiens GN=NPTN PE=1 SV=2 - [NPTN_HUMAN]	44.3595	7.98682	6.53	8	2	protein binding	membrane	metabolic process; regulation of biological process; cellular homeostasis; development; cell differentiation; cell organization and biogenesis; cell communication; response to stimulus	0.953885	1.16884	0.979848	1.03419	0.945694	0.92014	1.05102	0.972285	-1.06367	0.475461
Q02790	Peptidyl-prolyl cis-trans isomerase FKBP4 OS=Homo sapiens GN=FKBP4 PE=1 SV=3 - [FKBP4_HUMAN]	51.7721	5.42725	3.27	1	1	catalytic activity; protein binding; nucleotide binding	nucleus; organelle lumen; cytoplasm; cytosol; cytoskeleton; membrane	metabolic process; cell organization and biogenesis; transport; development; reproduction; cell differentiation; regulation of biological process; cell communication; response to stimulus	0.580111	0.862519	0.528321	0.656984	0.785477	0.40008	0.667994	0.61785	-1.06334	0.812225
A5Z217	Mutant desmin OS=Homo sapiens PE=2 SV=1 - [A5Z217_HUMAN]	53.5632	5.2749	73.62	35	32	structural molecule activity	cytoskeleton		1.0771	1.08114	0.984505	1.04758	0.954355	1.13061	0.870632	0.985199	-1.06332	0.493437
P46108	Adapter molecule crk OS=Homo sapiens GN=CRK PE=1 SV=2 - [CRK_HUMAN]	33.81	5.5542	10.86	2	3	protein binding	nucleus; cytoplasm; endosome; cytosol; membrane	metabolic process; regulation of biological process; coagulation; response to stimulus; cell communication; cell organization and biogenesis	0.855348	1.08332	1.07972	1.00613	1.0501	0.834491	0.954878	0.94649	-1.06301	0.57515
F5GY03	SPARC (Fragment) OS=Homo sapiens GN=SPARC PE=4 SV=1 - [F5GY03_HUMAN]	17.4585	6.27783	40.94	6	6	metal ion binding; protein binding	extracellular; nucleus; cytoplasm	cell communication; regulation of biological process; response to stimulus; development; cell proliferation	0.9823	1.22866	1.11291	1.10796	0.998793	1.04568	1.08293	1.04247	-1.06282	0.433047
P00338	L-lactate dehydrogenase A chain OS=Homo sapiens GN=LDHA PE=1 SV=2 - [LDHA_HUMAN]	36.6654	8.26514	46.69	23	14	nucleotide binding; catalytic activity	cytoplasm; mitochondrion; cytosol	metabolic process; cell communication; response to stimulus	1.05982	0.975146	0.992647	1.0092	1.07852	0.873563	0.896706	0.949596	-1.06277	0.440968
A8K8G0	Hepatoma-derived growth factor OS=Homo sapiens GN=HDGF PE=2 SV=1 - [A8K8G0_HUMAN]	22.95	4.55127	9.13	8	2		extracellular; nucleus		1.10061	1.03162	1.00217	1.0448	1.03381	0.882585	1.03336	0.983252	-1.0626	0.349718
Q9Y3A5	Ribosome maturation protein SBDS OS=Homo sapiens GN=SBDS PE=1 SV=4 - [SBDS_HUMAN]	28.7453	8.74854	36.4	4	10	protein binding; RNA binding	cytoskeleton; nucleus; organelle lumen; cytoplasm	cell proliferation; development; metabolic process; cellular component movement; response to stimulus; cell organization and biogenesis; regulation of biological process	1.09385	1.02019	1.01227	1.0421	1.05879	0.939616	0.944378	0.980928	-1.06236	0.261386
P04217	Alpha-1B-glycoprotein OS=Homo sapiens GN=A1BG PE=1 SV=4 - [A1BG_HUMAN]	54.2195	5.85889	2.42	1	1	protein binding	extracellular		1.12781	1.23307	1.07608	1.14565	1.00955	1.00894	1.2168	1.07843	-1.06233	0.464342
B3KQ10	cDNA FLJ32578 fis, clone SPLEN2000258, highly similar to Homo sapiens glycosyltransferase 25 domain containing 1 (GLT25D1), mRNA OS=Homo sapiens PE=2 SV=1 - [B3KQ10_HUMAN]	17.3347	5.77002	20.53	4	3	catalytic activity		metabolic process	1.18184	1.19022	1.03508	1.13571	1.12767	1.04323	1.03688	1.06926	-1.06215	0.317627
Q9BSV4	SFPQ protein (Fragment) OS=Homo sapiens GN=SFPQ PE=2 SV=2 - [Q9BSV4_HUMAN]	68.5879	8.82178	7.73	4	5	nucleotide binding			1.07985	1.14307	1.07285	1.09859	0.981878	1.06187	1.0596	1.03445	-1.062	0.1365
B2R815	cDNA, FLJ93695, highly similar to Homo sapiens serpin peptidase inhibitor, clade A (alpha-1 antiproteinase, antitrypsin), member 4 (SERPINA4), mRNA OS=Homo sapiens PE=2 SV=1 - [B2R815_HUMAN]	48.4951	7.75244	4.92	2	2	enzyme regulator activity			0.977693	0.873987	0.868591	0.906757	0.985229	0.724423	0.851801	0.853818	-1.062	0.559377
A8K766	cDNA FLJ77343, highly similar to Homo sapiens electron-transfer-flavoprotein, beta polypeptide(ETFB), mRNA OS=Homo sapiens PE=2 SV=1 - [A8K766_HUMAN]	27.9042	8.36768	9.02	2	2				0.959854	1.10628	0.909434	0.991856	0.972844	0.92304	0.906103	0.933996	-1.06195	0.405868
Q5SYT8	Novel protein similar to Pre-B cell enhancing factor (PBEF) (Fragment) OS=Homo sapiens GN=RP11-92J19.4 PE=1 SV=1 - [Q5SYT8_HUMAN]	53.3596	7.79639	1.48	2	1	catalytic activity	cytoplasm	metabolic process	1.05921	0.734894	0.871507	0.888537	0.793363	0.894749	0.822624	0.836912	-1.06169	0.628631
C9J4T8	Muscleblind-like protein 1 (Fragment) OS=Homo sapiens GN=MBNL1 PE=4 SV=1 - [C9J4T8_HUMAN]	6.56628	9.61279	15.52	7	1	metal ion binding			0.588449	1.07657	0.657963	0.774327	0.786044	0.492837	0.909499	0.72946	-1.06151	0.830362
P00558	Phosphoglycerate kinase 1 OS=Homo sapiens GN=PGK1 PE=1 SV=3 - [PGK1_HUMAN]	44.5861	8.104	56.12	8	20	nucleotide binding; catalytic activity	cytoplasm; cytosol	metabolic process	1.01622	1.01005	0.980981	1.00242	1.00274	0.842009	0.988484	0.944411	-1.06142	0.331258
Q562R1	Beta-actin-like protein 2 OS=Homo sapiens GN=ACTBL2 PE=1 SV=2 - [ACTBL_HUMAN]	41.976	5.59229	15.96	1	1	nucleotide binding	cytoplasm; cytoskeleton		1.16847	0.880895	1.34758	1.13231	1.2456	1.11105	0.844541	1.06706	-1.06115	0.735158
G5E9H4	Dynactin 1 (P150, glued homolog, Drosophila), isoform CRA_a OS=Homo sapiens GN=DCTN1 PE=4 SV=1 - [G5E9H4_HUMAN]	126.654	5.42725	3.16	10	3	protein binding	cytoplasm; cytoskeleton; membrane	cell organization and biogenesis	1.11611	1.26115	1.13895	1.17207	1.02837	1.16691	1.11892	1.10473	-1.06095	0.329081
B4DZX1	cDNA FLJ53892, highly similar to Pantothenate kinase 4 (EC 2.7.1.33) OS=Homo sapiens PE=2 SV=1 - [B4DZX1_HUMAN]	81.3596	6.16357	2.86	5	2	catalytic activity; nucleotide binding		metabolic process	0.862396	1.018	1.02657	0.968989	0.936962	0.85896	0.945495	0.913806	-1.06039	0.410038
P09211	Glutathione S-transferase P OS=Homo sapiens GN=GSTP1 PE=1 SV=2 - [GSTP1_HUMAN]	23.341	5.64307	61.9	5	7	catalytic activity; protein binding; enzyme regulator activity	nucleus; cytoplasm; mitochondrion; cytosol	response to stimulus; defense response; regulation of biological process; metabolic process; cell death; development; cell communication; cell proliferation	1.01647	1.03778	1.07142	1.04189	0.930143	1.03019	0.987787	0.982707	-1.06022	0.148403
Q9BX67	Junctional adhesion molecule C OS=Homo sapiens GN=JAM3 PE=1 SV=1 - [JAM3_HUMAN]	34.9978	7.59131	3.23	1	1	protein binding	extracellular; membrane	development; response to stimulus; cell differentiation; cellular component movement; defense response; reproduction; coagulation; cell communication; cellular homeostasis; regulation of biological process; cell organization and biogenesis	1.16738	1.23302	1.21916	1.20652	0.979753	1.34068	1.09356	1.138	-1.06021	0.561595
A8K5T7	cDNA FLJ75365, highly similar to Homo sapiens SUGT1B (SUGT1) mRNA OS=Homo sapiens PE=2 SV=1 - [A8K5T7_HUMAN]	41.0265	5.16064	6.58	6	2	protein binding			1.29265	1.46865	1.30968	1.35699	1.21314	1.33213	1.29654	1.2806	-1.05965	0.312885
P52907	F-actin-capping protein subunit alpha-1 OS=Homo sapiens GN=CAPZA1 PE=1 SV=3 - [CAZA1_HUMAN]	32.9023	5.69385	28.67	2	4	protein binding	extracellular; cytoplasm; cytosol; cytoskeleton	cell organization and biogenesis; cellular component movement; coagulation; response to stimulus; defense response; regulation of biological process	1.07265	1.0706	1.02752	1.05692	0.946825	1.06951	0.976604	0.997646	-1.05942	0.210308
B2R774	cDNA, FLJ93313, highly similar to Homo sapiens lectin, mannose-binding, 1 (LMAN1), mRNA OS=Homo sapiens PE=2 SV=1 - [B2R774_HUMAN]	57.483	6.771	3.33	3	2		membrane		0.93423	1.03459	0.955466	0.974762	0.917808	0.797282	1.04524	0.92011	-1.0594	0.521259
P02008	Hemoglobin subunit zeta OS=Homo sapiens GN=HBZ PE=1 SV=2 - [HBAZ_HUMAN]	15.6272	8.20654	23.94	2	2	transporter activity; metal ion binding	cytoplasm; cytosol	metabolic process; regulation of biological process; transport; cell differentiation; development	1.02356	0.86642	1.3471	1.07903	0.902919	1.31159	0.8412	1.01857	-1.05935	0.782192
Q1JUQ3	FK506 binding protein12 OS=Homo sapiens GN=FKBP12-Exin PE=4 SV=1 - [Q1JUQ3_HUMAN]	3.96291	5.78271	35.14	3	1	catalytic activity		cell communication; regulation of biological process; response to stimulus; metabolic process	1.08084	1.18793	1.16347	1.14408	1.01067	1.20006	1.02985	1.08019	-1.05914	0.402901
D3YTB1	60S ribosomal protein L32 (Fragment) OS=Homo sapiens GN=RPL32 PE=4 SV=1 - [D3YTB1_HUMAN]	15.6067	11.4438	11.28	3	2	structural molecule activity	cytoplasm; ribosome; cytosol	metabolic process	1.10815	1.11065	1.02191	1.08024	1.06295	0.909903	1.08764	1.02016	-1.05888	0.39282
B4DN21	cDNA FLJ53365, highly similar to Homo sapiens fibronectin 1 (FN1), transcript variant 4, mRNA OS=Homo sapiens PE=2 SV=1 - [B4DN21_HUMAN]	34.4778	5.64307	35.29	6	2	protein binding	extracellular		0.880996	1.02227	0.913421	0.938896	0.960563	0.661228	1.03854	0.886777	-1.05877	0.692821
K7ESL0	Spermidine synthase (Fragment) OS=Homo sapiens GN=SRM PE=4 SV=1 - [K7ESL0_HUMAN]	12.9735	6.75635	10.92	2	1				0.991005	1.14474	1.10952	1.08176	0.945876	1.11319	1.00626	1.02178	-1.0587	0.424369
Q08378	Golgin subfamily A member 3 OS=Homo sapiens GN=GOLGA3 PE=1 SV=2 - [GOGA3_HUMAN]	167.252	5.43994	0.73	1	1	catalytic activity; motor activity; transporter activity; protein binding	cytoplasm; Golgi; membrane; nucleus; organelle lumen; cytoskeleton	transport; metabolic process; regulation of biological process	0.896813	0.96198	1.05567	0.971488	1.10067	0.911025	0.741415	0.917703	-1.05861	0.660421
B4DJA5	Ras-related protein Rab-5A OS=Homo sapiens GN=RAB5A PE=2 SV=1 - [B4DJA5_HUMAN]	22.1641	8.82178	16.42	14	1	nucleotide binding	nucleus; cytoplasm	cell communication; regulation of biological process; response to stimulus; transport	1.29342	1.33474	1.21464	1.28093	1.09112	1.30743	1.2317	1.21008	-1.05855	0.383801
Q9UF24	Putative uncharacterized protein DKFZp586K0821 (Fragment) OS=Homo sapiens GN=DKFZp586K0821 PE=2 SV=1 - [Q9UF24_HUMAN]	22.2043	5.47803	13.68	3	2	catalytic activity	cytoplasm; mitochondrion; membrane	metabolic process	1.14607	1.10873	1.22021	1.15834	0.992535	1.20378	1.08676	1.09436	-1.05846	0.408329
D6RF19	Dihydropyrimidinase-related protein 3 (Fragment) OS=Homo sapiens GN=DPYSL3 PE=4 SV=1 - [D6RF19_HUMAN]	10.2142	6.53662	26.09	1	1	catalytic activity			1.18131	0.996832	0.98734	1.05516	1.00804	1.04018	0.944211	0.997477	-1.05783	0.45107
K7EQF4	Perilipin-3 OS=Homo sapiens GN=PLIN3 PE=4 SV=1 - [K7EQF4_HUMAN]	45.7752	5.42725	12.8	4	5				1.02238	1.19811	0.97944	1.06664	1.02325	0.986931	1.01537	1.00852	-1.05764	0.439563
Q9HA11	Histone H2A OS=Homo sapiens PE=2 SV=1 - [Q9HA11_HUMAN]	29.8793	10.0669	10.36	2	2	DNA binding	chromosome; nucleus	cell organization and biogenesis; metabolic process	1.10718	1.00736	1.00128	1.03861	0.938616	1.17949	0.828309	0.982138	-1.0575	0.632455
B0V109	Flotillin 1 (Fragment) OS=Homo sapiens GN=FLOT1 PE=4 SV=1 - [B0V109_HUMAN]	39.7527	6.3667	16.81	11	5		membrane	cell differentiation; cell organization and biogenesis; development; cell communication; regulation of biological process; response to stimulus	1.16844	1.26704	1.24174	1.22574	1.04176	1.27885	1.15702	1.15921	-1.05739	0.422677
Q9H7K8	FLJ00064 protein (Fragment) OS=Homo sapiens GN=FLJ00064 PE=2 SV=1 - [Q9H7K8_HUMAN]	30.3631	5.65576	9.78	5	2	catalytic activity		metabolic process	1.03693	0.968838	0.936425	0.980731	0.904914	0.806661	1.07176	0.927778	-1.05707	0.557498
Q07960	Rho GTPase-activating protein 1 OS=Homo sapiens GN=ARHGAP1 PE=1 SV=1 - [RHG01_HUMAN]	50.4042	6.29053	23.23	5	9	protein binding; enzyme regulator activity	cytoplasm; cytosol	cell communication; regulation of biological process; response to stimulus; metabolic process	1.15311	0.958545	1.1018	1.07115	0.981063	1.08902	0.970413	1.0135	-1.05689	0.453183
B4DH53	MAP1S light chain OS=Homo sapiens GN=MAP1S PE=2 SV=1 - [B4DH53_HUMAN]	109.72	7.6499	3.1	3	3		membrane		1.06102	1.11405	0.947943	1.041	1.05019	0.920115	0.984781	0.985029	-1.05683	0.415748
Q7Z2W2	Putative uncharacterized protein DKFZp686F13142 OS=Homo sapiens GN=DKFZp686F13142 PE=2 SV=1 - [Q7Z2W2_HUMAN]	100.99	9.08545	4.71	3	4	catalytic activity; metal ion binding	cytoplasm; endoplasmic reticulum; Golgi; cell surface	metabolic process	1.02908	1.13115	1.05376	1.07133	1.15827	0.866892	1.01769	1.01428	-1.05624	0.558826
B7Z6B3	cDNA FLJ53094, highly similar to Receptor expression-enhancing protein 5 OS=Homo sapiens PE=2 SV=1 - [B7Z6B3_HUMAN]	17.7463	8.646	6.41	5	1		membrane		0.97009	1.41292	0.977489	1.12017	1.18319	0.82492	1.17372	1.06061	-1.05615	0.767191
B2RUU3	Dedicator of cytokinesis 1 OS=Homo sapiens GN=DOCK1 PE=2 SV=1 - [B2RUU3_HUMAN]	215.24	7.48877	1.07	2	2	enzyme regulator activity; protein binding; nucleotide binding			1.01736	0.838131	0.967834	0.941108	0.844579	0.886914	0.941867	0.89112	-1.0561	0.454428
B4DHK9	cDNA FLJ51656, highly similar to Actin-like protein 2 OS=Homo sapiens PE=2 SV=1 - [B4DHK9_HUMAN]	39.0043	5.90967	18.13	6	5		membrane		1.06206	1.19175	0.929193	1.061	1.03726	0.947799	1.02973	1.00493	-1.0558	0.527013
P05198	Eukaryotic translation initiation factor 2 subunit 1 OS=Homo sapiens GN=EIF2S1 PE=1 SV=3 - [IF2A_HUMAN]	36.0894	5.08447	6.35	1	2	RNA binding; protein binding	nucleus; cytoplasm; cytosol	metabolic process; regulation of biological process; cell communication; response to stimulus	1.15059	1.2037	1.14005	1.16478	1.05484	1.15044	1.10468	1.10332	-1.0557	0.144163
Q86VN1	Vacuolar protein-sorting-associated protein 36 OS=Homo sapiens GN=VPS36 PE=1 SV=1 - [VPS36_HUMAN]	43.7887	7.1958	8.55	1	3	protein binding	nucleus; cytoplasm; vacuole; endosome; cytosol; membrane	metabolic process; regulation of biological process; transport; cell organization and biogenesis	1.02336	1.30718	1.01779	1.11611	1.01301	1.12239	1.03644	1.05728	-1.05564	0.592119
Q15417	Calponin-3 OS=Homo sapiens GN=CNN3 PE=1 SV=1 - [CNN3_HUMAN]	36.3908	6.04932	31.61	6	7	protein binding		cell organization and biogenesis	1.0069	1.0637	1.01927	1.02996	1.03353	0.901235	0.99258	0.975782	-1.05552	0.273702
E7EW20	Unconventional myosin-VI OS=Homo sapiens GN=MYO6 PE=4 SV=1 - [E7EW20_HUMAN]	148.742	8.55811	1.87	3	2	nucleotide binding; catalytic activity; motor activity; protein binding	membrane; cytoskeleton		1.00944	0.787919	0.978614	0.925324	0.806486	0.983104	0.840504	0.876698	-1.05547	0.609588
Q14315	Filamin-C OS=Homo sapiens GN=FLNC PE=1 SV=3 - [FLNC_HUMAN]	290.841	5.97314	44.04	5	80	protein binding	cytoplasm; cytosol; cytoskeleton; membrane	cell organization and biogenesis	1.04194	1.07925	1.04674	1.05598	1.08002	0.985024	0.936641	1.00056	-1.05538	0.273665
E9PL22	Hypoxia up-regulated protein 1 OS=Homo sapiens GN=HYOU1 PE=3 SV=1 - [E9PL22_HUMAN]	104.713	5.71924	3.84	6	3	nucleotide binding			0.964056	0.931517	1.0215	0.972358	1.00861	0.88139	0.874409	0.92147	-1.05522	0.374302
G3V1D1	Ferritin OS=Homo sapiens GN=FTH1 PE=3 SV=1 - [G3V1D1_HUMAN]	12.8683	5.30029	15.04	10	2	metal ion binding; catalytic activity	cytoplasm; mitochondrion	transport; cellular homeostasis; metabolic process	1.34573	1.20306	1.19701	1.2486	0.935694	1.59659	1.01793	1.1834	-1.05509	0.775371
B8ZZQ6	Thymosin alpha-1 OS=Homo sapiens GN=PTMA PE=4 SV=1 - [B8ZZQ6_HUMAN]	11.7518	3.81494	21.5	13	2				1.10302	0.979653	0.997908	1.02686	0.884582	1.05436	0.981241	0.973394	-1.05493	0.439942
A6NJA2	Ubiquitin carboxyl-terminal hydrolase OS=Homo sapiens GN=USP14 PE=3 SV=2 - [A6NJA2_HUMAN]	51.0537	5.92236	11.16	9	4				1.07297	0.89955	0.911453	0.961324	0.928262	0.876214	0.929348	0.911275	-1.05492	0.441275
E9PQ14	Dipeptidyl peptidase 3 (Fragment) OS=Homo sapiens GN=DPP3 PE=4 SV=1 - [E9PQ14_HUMAN]	19.8069	5.94775	19.21	11	2	catalytic activity	nucleus; organelle lumen; cytoplasm; membrane	metabolic process	1.01651	1.16815	0.974061	1.05291	0.957275	1.05862	0.978635	0.998177	-1.05483	0.456715
B2RB23	cDNA, FLJ95265, highly similar to Homo sapiens acetyl-Coenzyme A acyltransferase 2 (mitochondrial 3-oxoacyl-Coenzyme A thiolase) (ACAA2), nuclear gene encoding mitochondrial protein, mRNA OS=Homo sapiens PE=2 SV=1 - [B2RB23_HUMAN]	41.9827	8.25049	7.81	4	3	catalytic activity		metabolic process	0.935062	0.984851	0.869143	0.929685	0.849362	0.982161	0.816845	0.882789	-1.05312	0.482615
Q68CZ2	Tensin-3 OS=Homo sapiens GN=TNS3 PE=1 SV=2 - [TENS3_HUMAN]	155.169	6.81494	3.32	12	1	protein binding	membrane	cell proliferation; regulation of biological process; cellular component movement; development	1.04591	0.990648	1.01176	1.01611	0.997765	1.04745	0.84937	0.964862	-1.05311	0.452538
P0C0S5	Histone H2A.Z OS=Homo sapiens GN=H2AFZ PE=1 SV=2 - [H2AZ_HUMAN]	13.5446	10.5796	23.44	5	1	DNA binding	chromosome; nucleus; organelle lumen	cell organization and biogenesis; metabolic process	0.869019	1.2071	0.969767	1.0153	1.08005	0.795402	1.01683	0.964094	-1.05311	0.718359
C9JKS0	Nuclear receptor subfamily 2 group C member 2 (Fragment) OS=Homo sapiens GN=NR2C2 PE=3 SV=1 - [C9JKS0_HUMAN]	22.2583	8.98291	5.85	4	1	DNA binding; metal ion binding	nucleus	metabolic process; regulation of biological process	1.02011	1.16686	1.07867	1.08855	1.14004	0.996668	0.964259	1.03366	-1.0531	0.469774
K7ESE8	Bleomycin hydrolase (Fragment) OS=Homo sapiens GN=BLMH PE=4 SV=1 - [K7ESE8_HUMAN]	26.7211	6.78564	8.66	6	2				1.01318	0.89798	0.93662	0.94926	0.822987	0.937235	0.944648	0.901623	-1.05283	0.410855
B3KTE4	cDNA FLJ38127 fis, clone D6OST2000245 OS=Homo sapiens PE=2 SV=1 - [B3KTE4_HUMAN]	36.1995	4.90674	2.81	5	1				1.07083	1.46738	1.37824	1.30548	1.07289	1.41265	1.2349	1.24015	-1.05268	0.695213
B4E2G8	cDNA FLJ54047, highly similar to Alpha-1 catenin (Cadherin-associated protein) OS=Homo sapiens PE=2 SV=1 - [B4E2G8_HUMAN]	98.3226	6.37939	7.41	19	5	structural molecule activity; protein binding	cytoplasm; membrane; cytoskeleton	development; reproduction; cell differentiation; cell proliferation; regulation of biological process; response to stimulus; cell organization and biogenesis; cell death; cell communication	0.935353	1.07941	1.04268	1.01915	1.01086	0.9822	0.911529	0.968196	-1.05263	0.385419
B3KPA6	Acyl-Coenzyme A dehydrogenase, very long chain, isoform CRA_e OS=Homo sapiens GN=ACADVL PE=2 SV=1 - [B3KPA6_HUMAN]	62.5422	7.25439	6.04	6	3	catalytic activity		metabolic process	1.14771	1.16199	0.943157	1.08429	0.999038	1.08882	1.0048	1.03089	-1.0518	0.523128
B2RAH5	cDNA, FLJ94919, highly similar to Homo sapiens protein phosphatase 1, regulatory (inhibitor) subunit 12A (PPP1R12A), mRNA OS=Homo sapiens PE=2 SV=1 - [B2RAH5_HUMAN]	115.259	5.42725	9.71	8	8	protein binding			1.11303	0.970673	0.981514	1.02174	1.00826	0.922461	0.983925	0.971549	-1.05166	0.392319
Q9BSQ6	RPL13A protein (Fragment) OS=Homo sapiens GN=RPL13A PE=2 SV=2 - [Q9BSQ6_HUMAN]	23.3603	10.9312	18.91	9	5	structural molecule activity	cytoplasm; ribosome	metabolic process	1.10578	1.00431	1.0441	1.0514	0.969259	0.972158	1.05807	0.999829	-1.05158	0.281591
H0YA15	Beta-sarcoglycan (Fragment) OS=Homo sapiens GN=SGCB PE=4 SV=1 - [H0YA15_HUMAN]	10.4498	10.5649	18.28	4	2		membrane	cell organization and biogenesis	0.965019	1.42438	1.08741	1.15894	1.18495	1.02556	1.0958	1.1021	-1.05157	0.714874
C9JYS8	Non-POU domain-containing octamer-binding protein (Fragment) OS=Homo sapiens GN=NONO PE=4 SV=1 - [C9JYS8_HUMAN]	29.603	9.48096	11.29	7	3	nucleotide binding			0.967554	1.20748	1.17002	1.11502	1.06885	0.943481	1.16969	1.06067	-1.05124	0.612843
D3DN97	Myosin, light polypeptide kinase, isoform CRA_d OS=Homo sapiens GN=MYLK PE=4 SV=1 - [D3DN97_HUMAN]	202.918	6.16357	18.59	43	28	catalytic activity; protein binding; nucleotide binding		metabolic process	0.993098	1.10574	1.0214	1.04008	1.02172	0.967708	0.978815	0.989414	-1.05121	0.249401
E9PC44	Protein transport protein Sec24D OS=Homo sapiens GN=SEC24D PE=2 SV=2 - [E9PC44_HUMAN]	43.9122	6.15088	11.45	6	4		cytoplasm; membrane	transport	0.916513	1.2081	0.898629	1.00775	0.988057	0.892389	0.996057	0.958834	-1.05101	0.667579
P07585	Decorin OS=Homo sapiens GN=DCN PE=1 SV=1 - [PGS2_HUMAN]	39.7218	8.54346	31.48	10	10	protein binding	extracellular; cytoplasm; Golgi; organelle lumen; vacuole	development; metabolic process; response to stimulus	0.844474	1.01363	1.12875	0.995618	0.872667	0.825468	1.14437	0.947502	-1.05078	0.72845
P51636	Caveolin-2 OS=Homo sapiens GN=CAV2 PE=1 SV=2 - [CAV2_HUMAN]	18.2792	5.2749	28.4	2	3	protein binding	cytoplasm; Golgi; membrane; nucleus; cytosol; cell surface	cell proliferation; regulation of biological process; cell organization and biogenesis; transport; cell communication; cell differentiation; development; response to stimulus	1.11946	1.10337	1.09733	1.10672	1.01742	1.23168	0.911286	1.05346	-1.05056	0.603002
B4DE36	Glucose-6-phosphate isomerase OS=Homo sapiens PE=2 SV=1 - [B4DE36_HUMAN]	60.1477	8.14795	26.04	11	11	catalytic activity	cytoplasm; cytosol	metabolic process; response to stimulus; cell death; regulation of biological process	1.0177	1.01797	0.945177	0.993616	0.9584	0.960677	0.919727	0.946268	-1.05004	0.161682
C9IZG4	Protein CutA OS=Homo sapiens GN=CUTA PE=4 SV=1 - [C9IZG4_HUMAN]	14.3913	5.45264	10.37	2	1			response to stimulus	1.16125	1.0361	1.16974	1.12236	1.02645	1.19882	0.982418	1.06923	-1.04969	0.537614
D9YZV8	Tropomyosin 1 (Alpha) isoform 7 OS=Homo sapiens GN=TPM1 PE=3 SV=1 - [D9YZV8_HUMAN]	32.7967	4.75439	71.48	12	5	enzyme regulator activity; structural molecule activity		cell communication; regulation of biological process; response to stimulus	1.06566	0.982683	1.05243	1.03359	0.99024	1.02093	0.943995	0.985055	-1.04927	0.227676
Q96QK1	Vacuolar protein sorting-associated protein 35 OS=Homo sapiens GN=VPS35 PE=1 SV=2 - [VPS35_HUMAN]	91.6489	5.49072	12.56	9	10	protein binding	cytoplasm; endosome; cytosol; membrane	transport; cell death	0.936275	1.07372	1.10508	1.03836	1.08412	0.929234	0.955677	0.989677	-1.04919	0.528054
B4E1L0	Adenylosuccinate synthetase OS=Homo sapiens PE=2 SV=1 - [B4E1L0_HUMAN]	47.9086	5.90967	6.67	2	2	nucleotide binding; metal ion binding; catalytic activity	cytoplasm	metabolic process	1.1192	1.11552	1.09642	1.11038	0.996763	1.15951	1.01937	1.05855	-1.04897	0.370183
P80723	Brain acid soluble protein 1 OS=Homo sapiens GN=BASP1 PE=1 SV=2 - [BASP1_HUMAN]	22.68	4.62744	42.73	1	7	protein binding; DNA binding	nucleus; cytoplasm; cytoskeleton; membrane; organelle lumen	development; reproduction; metabolic process; regulation of biological process; cell differentiation; cell organization and biogenesis	1.16842	0.97836	0.963785	1.03686	0.976767	0.98794	1.00127	0.988659	-1.04875	0.507507
P18669	Phosphoglycerate mutase 1 OS=Homo sapiens GN=PGAM1 PE=1 SV=2 - [PGAM1_HUMAN]	28.7858	7.18115	44.88	13	10	catalytic activity; protein binding	cytoplasm; cytosol	metabolic process; regulation of biological process	0.992978	0.990922	0.971047	0.984982	1.01763	0.81259	0.987615	0.939278	-1.04866	0.516557
P40925	Malate dehydrogenase, cytoplasmic OS=Homo sapiens GN=MDH1 PE=1 SV=4 - [MDHC_HUMAN]	36.403	7.35693	29.34	7	10	nucleotide binding; catalytic activity	cytoplasm; mitochondrion; cytoskeleton; cytosol	metabolic process	1.11236	1.03605	1.0382	1.0622	1.00551	1.03583	0.997515	1.01295	-1.04862	0.149671
P53814	Smoothelin OS=Homo sapiens GN=SMTN PE=1 SV=7 - [SMTN_HUMAN]	98.9982	9.0708	24.65	17	1	protein binding; structural molecule activity	cytoplasm; cytoskeleton	development	1.12512	1.09115	1.04125	1.08584	1.0309	1.046	1.03054	1.03581	-1.0483	0.114743
B8ZWD8	Diazepam binding inhibitor, splice form 1D(1) OS=Homo sapiens GN=DBI PE=4 SV=1 - [B8ZWD8_HUMAN]	7.2677	8.93896	31.75	4	1		cytoplasm; mitochondrion	development; metabolic process	1.11633	0.969849	1.06395	1.05004	1.0266	0.965066	1.0137	1.00179	-1.04817	0.36048
H0Y2Y8	Zyxin (Fragment) OS=Homo sapiens GN=ZYX PE=4 SV=1 - [H0Y2Y8_HUMAN]	57.6063	6.87354	30.93	10	10	metal ion binding			1.03474	1.18084	1.00499	1.07352	1.08024	1.00863	0.98405	1.02431	-1.04805	0.468552
Q5ZEY3	Glyceraldehyde-3-phosphate dehydrogenase (Fragment) OS=Homo sapiens GN=GAPD PE=2 SV=1 - [Q5ZEY3_HUMAN]	9.19504	9.71533	69.77	2	1	catalytic activity		metabolic process	0.93821	1.02643	0.719674	0.894771	1.07613	0.52454	0.961443	0.854038	-1.0477	0.841703
Q5JVZ8	Engulfment and cell motility 2 (Fragment) OS=Homo sapiens GN=ELMO2 PE=2 SV=1 - [Q5JVZ8_HUMAN]	30.7135	6.29053	3.37	8	1	catalytic activity	cytoskeleton	transport; metabolic process	1.0503	1.10529	1.11228	1.08929	0.943537	1.11474	1.06084	1.03971	-1.04769	0.412037
Q92900	Regulator of nonsense transcripts 1 OS=Homo sapiens GN=UPF1 PE=1 SV=2 - [RENT1_HUMAN]	124.267	6.60986	1.51	1	1	nucleotide binding; DNA binding; RNA binding; catalytic activity; protein binding; metal ion binding	chromosome; cytoplasm; cytosol; nucleus	metabolic process; response to stimulus; transport; cell organization and biogenesis; regulation of biological process	1.08603	1.30698	1.17858	1.19053	0.98608	1.32312	1.10022	1.13647	-1.04757	0.67039
D6RDM7	Ubiquitin-conjugating enzyme E2 K (Fragment) OS=Homo sapiens GN=UBE2K PE=4 SV=1 - [D6RDM7_HUMAN]	14.0262	7.18115	12.2	4	1	protein binding; catalytic activity			0.95458	1.06463	1.0289	1.01604	0.902515	1.06866	0.938674	0.96995	-1.04751	0.484999
Q14764	Major vault protein OS=Homo sapiens GN=MVP PE=1 SV=4 - [MVP_HUMAN]	99.2659	5.47803	20.38	9	16	protein binding	nucleus; membrane; cytoplasm	transport; response to stimulus	1.20546	0.989875	1.02085	1.07206	1.04822	1.07961	0.942555	1.02346	-1.04749	0.571885
E9PNR9	Protein arginine N-methyltransferase 1 (Fragment) OS=Homo sapiens GN=PRMT1 PE=4 SV=1 - [E9PNR9_HUMAN]	18.2853	6.39209	5.63	12	1	catalytic activity	cytoplasm; membrane	development; metabolic process	0.968363	1.06031	1.01619	1.01495	0.891705	1.0424	0.973049	0.969051	-1.04737	0.419012
E7EWI9	Heterogeneous nuclear ribonucleoprotein A3 OS=Homo sapiens GN=HNRNPA3 PE=4 SV=1 - [E7EWI9_HUMAN]	34.081	8.32373	9.63	4	2	nucleotide binding	nucleus; organelle lumen		0.886155	0.981486	0.877703	0.915115	0.985153	0.708523	0.928472	0.874049	-1.04698	0.674156
E9PJ75	Protein kinase C and casein kinase substrate in neurons protein 3 (Fragment) OS=Homo sapiens GN=PACSIN3 PE=4 SV=1 - [E9PJ75_HUMAN]	16.1651	8.88037	6.34	7	1	protein binding	cytoplasm	cell organization and biogenesis; regulation of biological process; transport	1.12196	0.991838	0.962979	1.02559	0.992034	1.18687	0.761062	0.979989	-1.04653	0.747914
Q6IBT1	Proteasome subunit beta type OS=Homo sapiens GN=PSMB7 PE=2 SV=1 - [Q6IBT1_HUMAN]	29.9182	7.6792	11.19	6	3	catalytic activity	proteasome; nucleus; cytoplasm	metabolic process	1.02971	1.06368	1.11244	1.06861	1.02377	0.992989	1.04657	1.02111	-1.04652	0.171952
G3V511	Latent-transforming growth factor beta-binding protein 2 OS=Homo sapiens GN=LTBP2 PE=4 SV=1 - [G3V511_HUMAN]	189.117	5.40186	8.14	5	11	metal ion binding; protein binding	cell surface; membrane		0.987211	1.35209	1.11486	1.15139	0.906157	1.1391	1.25574	1.10033	-1.0464	0.747976
Q7Z328	Putative uncharacterized protein DKFZp686J17173 (Fragment) OS=Homo sapiens GN=DKFZp686J17173 PE=2 SV=1 - [Q7Z328_HUMAN]	73.988	8.49951	1.91	26	1	metal ion binding; protein binding			0.923791	0.84009	0.964626	0.909502	0.901325	0.894566	0.811986	0.869292	-1.04626	0.436552
Q567R0	UQCRH protein OS=Homo sapiens GN=UQCRH PE=2 SV=1 - [Q567R0_HUMAN]	9.94683	5.45264	21.18	2	1	catalytic activity; transporter activity		metabolic process	0.938297	1.22791	1.14154	1.10258	1.15029	0.870492	1.14294	1.05457	-1.04552	0.722323
P28838	Cytosol aminopeptidase OS=Homo sapiens GN=LAP3 PE=1 SV=3 - [AMPL_HUMAN]	56.1308	7.92822	8.86	4	4	metal ion binding; catalytic activity	nucleus; organelle lumen; cytoplasm	metabolic process	0.994959	0.922636	1.00121	0.972935	0.890531	0.931427	0.970156	0.930705	-1.04537	0.283524
B3KUI0	cDNA FLJ39945 fis, clone SPLEN2023977, highly similar to Homo sapiens CD97 antigen (CD97), transcript variant 2, mRNA OS=Homo sapiens PE=2 SV=1 - [B3KUI0_HUMAN]	77.9781	6.96143	7.36	4	3	receptor activity; signal transducer activity; metal ion binding; protein binding	membrane; cell surface	cell communication; regulation of biological process; response to stimulus	1.03108	1.06617	1.03111	1.04279	0.966302	1.16067	0.866268	0.997747	-1.04514	0.632816
P68104	Elongation factor 1-alpha 1 OS=Homo sapiens GN=EEF1A1 PE=1 SV=1 - [EF1A1_HUMAN]	50.1091	9.01221	49.57	39	18	nucleotide binding; RNA binding; catalytic activity; protein binding	nucleus; cytoplasm; cytosol	metabolic process; regulation of biological process	0.936439	1.00278	0.953534	0.964251	0.966547	0.8728	0.92894	0.922762	-1.04496	0.286026
Q9Y3I0	tRNA-splicing ligase RtcB homolog OS=Homo sapiens GN=C22orf28 PE=1 SV=1 - [RTCB_HUMAN]	55.1749	7.2251	8.12	6	5	nucleotide binding; catalytic activity; protein binding; metal ion binding	cytoplasm	metabolic process; cell differentiation; cell organization and biogenesis	1.14052	1.00635	1.05526	1.06738	0.976279	1.05708	1.03117	1.02151	-1.0449	0.37394
Q05DL3	CSNK1A1 protein (Fragment) OS=Homo sapiens GN=CSNK1A1 PE=2 SV=1 - [Q05DL3_HUMAN]	26.685	9.74463	9.48	7	2	nucleotide binding; catalytic activity		metabolic process	1.07022	1.09654	0.937146	1.03464	1.0018	1.03596	0.93317	0.99031	-1.04476	0.48631
Q14432	cGMP-inhibited 3',5'-cyclic phosphodiesterase A OS=Homo sapiens GN=PDE3A PE=1 SV=3 - [PDE3A_HUMAN]	124.901	5.99854	0.61	1	1	catalytic activity; nucleotide binding; metal ion binding	cytoplasm; cytosol; membrane	cell differentiation; reproduction; metabolic process; cell communication; regulation of biological process; response to stimulus; coagulation; cell death	1.1409	0.923813	0.862261	0.975658	1.04115	0.882561	0.878606	0.934106	-1.04448	0.699198
E9PCY5	DNA topoisomerase 2 (Fragment) OS=Homo sapiens GN=TOP2B PE=3 SV=1 - [E9PCY5_HUMAN]	130.398	8.47021	1.65	6	2	nucleotide binding; DNA binding; catalytic activity	nucleus; chromosome; membrane	cell differentiation; cellular component movement; development; metabolic process; cell organization and biogenesis	1.16305	0.860303	0.911424	0.978259	0.864305	0.962749	0.983134	0.936729	-1.04433	0.700635
B2RE88	cDNA, FLJ96465, highly similar to Homo sapiens solute carrier family 25 (mitochondrial carrier;phosphate carrier), member 3 (SLC25A3), nuclear gene encodingmitochondrial protein, transcript variant 1b, mRNA OS=Homo sapiens PE=2 SV=1 - [B2RE88_HUMAN]	39.9226	9.36377	11.91	8	4		membrane	transport	1.0874	1.07121	0.908133	1.02225	1.00842	0.921603	1.00784	0.979288	-1.04387	0.539438
A8K2Y2	cDNA FLJ78120, highly similar to Homo sapiens eukaryotic translation initiation factor 2, subunit 3 gamma, 52kDa (EIF2S3), mRNA OS=Homo sapiens PE=2 SV=1 - [A8K2Y2_HUMAN]	51.0782	8.27979	6.57	6	3	nucleotide binding; RNA binding; catalytic activity		metabolic process	1.23217	1.12665	1.42181	1.26021	1.149	1.31064	1.16285	1.2075	-1.04366	0.628155
Q06203	Amidophosphoribosyltransferase OS=Homo sapiens GN=PPAT PE=1 SV=1 - [PUR1_HUMAN]	57.3624	6.75635	2.13	2	1	catalytic activity; metal ion binding	cytoplasm; cytosol	metabolic process; development; reproduction; transport; response to stimulus; cell organization and biogenesis	1.0422	0.963479	0.888762	0.964814	0.886432	0.910383	0.976687	0.924501	-1.04361	0.480489
P31146	Coronin-1A OS=Homo sapiens GN=CORO1A PE=1 SV=4 - [COR1A_HUMAN]	50.9938	6.68311	4.99	2	1	protein binding	membrane; nucleus; cytoplasm; cytoskeleton	cell organization and biogenesis; transport; cellular component movement; regulation of biological process; response to stimulus; cell proliferation; defense response	0.991853	1.72539	1.28545	1.33423	0.87633	1.549	1.41036	1.27856	-1.04354	0.859877
P13073	Cytochrome c oxidase subunit 4 isoform 1, mitochondrial OS=Homo sapiens GN=COX4I1 PE=1 SV=1 - [COX41_HUMAN]	19.564	9.51025	23.67	6	4	catalytic activity; transporter activity	nucleus; cytoplasm; mitochondrion; membrane	metabolic process; response to stimulus	0.985598	1.0868	0.96767	1.01336	1.04802	0.805847	1.06005	0.971306	-1.04329	0.667111
P08572	Collagen alpha-2(IV) chain OS=Homo sapiens GN=COL4A2 PE=1 SV=4 - [CO4A2_HUMAN]	167.449	8.66064	9.58	2	11	structural molecule activity; protein binding	extracellular; cytoplasm; endoplasmic reticulum; organelle lumen	development; metabolic process; cell differentiation; cell organization and biogenesis; response to stimulus; regulation of biological process	0.896733	1.36613	0.911023	1.05796	0.958655	1.00225	1.08138	1.01409	-1.04326	0.79539
P28074	Proteasome subunit beta type-5 OS=Homo sapiens GN=PSMB5 PE=1 SV=3 - [PSB5_HUMAN]	28.4622	6.91748	13.69	3	3	catalytic activity; protein binding	proteasome; nucleus; organelle lumen; cytoplasm; cytosol	regulation of biological process; metabolic process; cell death; cell communication; response to stimulus; reproduction	1.10221	1.35099	1.16588	1.20636	1.13443	1.214	1.12134	1.15659	-1.04303	0.567748
B2R8Y4	cDNA, FLJ94117, highly similar to Homo sapiens actinin, alpha 3 (ACTN3), mRNA OS=Homo sapiens PE=2 SV=1 - [B2R8Y4_HUMAN]	103.187	5.60498	13.1	7	1	protein binding; metal ion binding			1.02678	1.17903	1.00241	1.06941	0.986303	0.974371	1.11531	1.02533	-1.04299	0.570105
J3KTF8	Rho GDP-dissociation inhibitor 1 (Fragment) OS=Homo sapiens GN=ARHGDIA PE=4 SV=1 - [J3KTF8_HUMAN]	21.601	5.49072	28.87	8	5				1.05232	1.05308	0.971707	1.0257	1.00884	0.914181	1.02785	0.983624	-1.04278	0.396219
J3KSS0	60S ribosomal protein L26 OS=Homo sapiens GN=RPL26 PE=4 SV=1 - [J3KSS0_HUMAN]	7.56993	11.0044	28.57	8	2				0.87995	1.03543	0.996216	0.970532	0.955275	0.847631	0.989367	0.930758	-1.04273	0.563717
O75828	Carbonyl reductase [NADPH] 3 OS=Homo sapiens GN=CBR3 PE=1 SV=3 - [CBR3_HUMAN]	30.8307	6.17627	19.13	2	1	nucleotide binding; catalytic activity	nucleus; organelle lumen; cytoplasm; cytosol	metabolic process	1.07877	0.803687	1.04267	0.975042	0.920135	0.772122	1.11381	0.935356	-1.04243	0.777489
F8WDN7	Phosphatidylinositide phosphatase SAC1 OS=Homo sapiens GN=SACM1L PE=4 SV=1 - [F8WDN7_HUMAN]	33.0597	9.01221	3.48	5	1	catalytic activity			1.00688	0.928512	0.834725	0.923372	1.04515	0.891843	0.720847	0.885947	-1.04224	0.741995
E5RIP5	Eukaryotic translation initiation factor 3 subunit E OS=Homo sapiens GN=EIF3E PE=4 SV=1 - [E5RIP5_HUMAN]	5.39676	6.23975	15.56	8	1				1.00612	1.01087	1.20282	1.07327	0.64561	1.33021	1.11469	1.03017	-1.04184	0.848981
Q9Y3F4	Serine-threonine kinase receptor-associated protein OS=Homo sapiens GN=STRAP PE=1 SV=1 - [STRAP_HUMAN]	38.414	5.12256	11.71	4	3	protein binding	nucleus; spliceosomal complex; cytoplasm; mitochondrion; cytosol; membrane	metabolic process; cell communication; regulation of biological process; response to stimulus	0.982121	1.12176	1.01115	1.03834	0.987219	0.963738	1.03908	0.996679	-1.0418	0.434463
Q8N2R4	cDNA FLJ90027 fis, clone HEMBA1001228, highly similar to Human germline oligomeric matrix protein (COMP) mRNA OS=Homo sapiens PE=2 SV=1 - [Q8N2R4_HUMAN]	13.8232	8.5874	10	7	1				1.07965	1.26994	1.0809	1.1435	0.946117	1.02218	1.32495	1.09775	-1.04167	0.746086
P46782	40S ribosomal protein S5 OS=Homo sapiens GN=RPS5 PE=1 SV=4 - [RS5_HUMAN]	22.8621	9.71533	8.33	2	2	RNA binding; structural molecule activity	cytoplasm; cytosol; ribosome	metabolic process; cell organization and biogenesis; regulation of biological process; transport; reproduction	1.14262	1.11038	1.13098	1.12799	0.960845	1.28522	1.0029	1.08299	-1.04156	0.682653
B3KY56	cDNA FLJ46898 fis, clone UTERU3022168, highly similar to Protein FAM62A OS=Homo sapiens PE=2 SV=1 - [B3KY56_HUMAN]	117.32	5.89697	2.74	2	3	protein binding			1.04796	0.997902	1.0877	1.04452	1.06462	1.08888	0.85707	1.00352	-1.04085	0.627017
P04040	Catalase OS=Homo sapiens GN=CAT PE=1 SV=3 - [CATA_HUMAN]	59.7188	7.38623	11.39	3	4	catalytic activity; antioxidant activity; protein binding; metal ion binding; nucleotide binding	cytoplasm; mitochondrion; vacuole; membrane; organelle lumen; endoplasmic reticulum; Golgi; cytosol	response to stimulus; metabolic process; cell communication; regulation of biological process; development; reproduction; cell death; cell organization and biogenesis; cell division	1.22217	1.13022	1.20373	1.18537	1.00675	1.32654	1.08388	1.13906	-1.04066	0.668391
Q15121	Astrocytic phosphoprotein PEA-15 OS=Homo sapiens GN=PEA15 PE=1 SV=2 - [PEA15_HUMAN]	15.0308	5.021	34.62	4	3	protein binding	cytoplasm; cytoskeleton	transport; cell death; regulation of biological process; response to stimulus	1.09473	1.00417	1.071	1.05663	0.966168	1.07718	1.00325	1.01553	-1.04047	0.387446
B4DHN0	cDNA FLJ58314, highly similar to Mitogen-activated protein kinase 1 (EC 2.7.11.24) OS=Homo sapiens PE=2 SV=1 - [B4DHN0_HUMAN]	40.3948	7.15186	20.98	14	4	nucleotide binding; catalytic activity; signal transducer activity		cell communication; regulation of biological process; response to stimulus; metabolic process	1.04511	1.13983	1.10908	1.09801	1.05286	1.03763	1.07549	1.05533	-1.04044	0.227706
Q01995	Transgelin OS=Homo sapiens GN=TAGLN PE=1 SV=4 - [TAGL_HUMAN]	22.5964	8.83643	74.13	6	16	protein binding	cytoplasm	development	0.99392	1.04439	0.986964	1.00842	1.10008	0.884736	0.923381	0.969399	-1.04026	0.600429
G3V3C7	DNA-(apurinic or apyrimidinic site) lyase (Fragment) OS=Homo sapiens GN=APEX1 PE=4 SV=1 - [G3V3C7_HUMAN]	19.0446	5.33838	14.94	6	2	DNA binding; catalytic activity		metabolic process; response to stimulus	1.09263	1.50796	1.29059	1.29706	1.08599	1.54405	1.11074	1.24693	-1.04021	0.805983
Q9BXN1	Asporin OS=Homo sapiens GN=ASPN PE=1 SV=2 - [ASPN_HUMAN]	43.3893	7.07861	40.26	5	15	metal ion binding; protein binding	extracellular	development; cell communication; regulation of biological process; response to stimulus	1.00795	1.04191	0.947388	0.999083	1.0658	0.900058	0.915582	0.96048	-1.04019	0.552771
P62070	Ras-related protein R-Ras2 OS=Homo sapiens GN=RRAS2 PE=1 SV=1 - [RRAS2_HUMAN]	23.3847	6.01123	19.12	5	1	nucleotide binding; catalytic activity; protein binding	cytoplasm; endoplasmic reticulum; membrane	metabolic process; cell communication; regulation of biological process; response to stimulus; cellular component movement	1.02932	1.25704	1.0901	1.12549	1.06933	1.10025	1.07687	1.08215	-1.04005	0.562459
Q8TAT6	Nuclear protein localization protein 4 homolog OS=Homo sapiens GN=NPLOC4 PE=1 SV=3 - [NPL4_HUMAN]	68.0769	6.37939	6.74	2	2	protein binding; metal ion binding	nucleus; cytoplasm; endoplasmic reticulum; cytosol; membrane	cell organization and biogenesis; metabolic process	1.03369	1.08658	0.915699	1.01199	0.966458	1.06448	0.888287	0.973075	-1.03999	0.616393
B5BUB1	RuvB-like 1 (Fragment) OS=Homo sapiens GN=RUVBL1 PE=2 SV=1 - [B5BUB1_HUMAN]	50.1843	6.41748	15.13	4	5	nucleotide binding; catalytic activity		metabolic process; response to stimulus	1.07003	0.999426	1.05307	1.04084	0.960029	1.05285	0.98989	1.00092	-1.03988	0.313551
K7ERW6	26S proteasome non-ATPase regulatory subunit 8 (Fragment) OS=Homo sapiens GN=PSMD8 PE=4 SV=1 - [K7ERW6_HUMAN]	7.96607	6.25244	14.93	5	1				1.08248	1.0655	1.00627	1.05142	0.968214	0.92169	1.14342	1.01111	-1.03987	0.602257
O95373	Importin-7 OS=Homo sapiens GN=IPO7 PE=1 SV=1 - [IPO7_HUMAN]	119.44	4.81787	6.36	6	6	enzyme regulator activity; transporter activity; protein binding	nucleus; membrane; cytoplasm; Golgi	transport; cell communication; regulation of biological process; response to stimulus; reproduction	1.00803	1.07383	0.98391	1.02192	0.941427	0.998197	1.009	0.982875	-1.03973	0.315738
C9J8D4	Mannosyl-oligosaccharide glucosidase (Fragment) OS=Homo sapiens GN=MOGS PE=4 SV=1 - [C9J8D4_HUMAN]	54.129	7.26904	6.3	5	2	catalytic activity	membrane	metabolic process	0.841291	1.07689	0.888789	0.935657	0.848791	0.988089	0.863062	0.899981	-1.03964	0.694429
B3KTA3	Fascin OS=Homo sapiens PE=2 SV=1 - [B3KTA3_HUMAN]	52.244	7.6499	7.84	4	4	protein binding	cytoplasm; cytoskeleton		0.980439	1.14717	1.09809	1.07523	0.978912	1.09885	1.02526	1.03434	-1.03953	0.536532
Q2NLD4	PURA protein (Fragment) OS=Homo sapiens GN=PURA PE=2 SV=1 - [Q2NLD4_HUMAN]	31.9952	7.04932	11.23	9	3			metabolic process; regulation of biological process; cell death; cell proliferation; cell differentiation	1.01484	1.0046	0.982458	1.00063	0.989743	0.91878	0.979343	0.962622	-1.03949	0.189877
E5RI99	60S ribosomal protein L30 (Fragment) OS=Homo sapiens GN=RPL30 PE=3 SV=1 - [E5RI99_HUMAN]	12.6476	9.5542	35.09	2	4	structural molecule activity	cytoplasm; ribosome	metabolic process	0.853166	0.939391	0.868991	0.887183	0.867317	0.755829	0.938553	0.8539	-1.03898	0.605217
Q9NZ45	CDGSH iron-sulfur domain-containing protein 1 OS=Homo sapiens GN=CISD1 PE=1 SV=1 - [CISD1_HUMAN]	12.1912	9.08545	25.93	1	2	metal ion binding	cytoplasm; mitochondrion; membrane	metabolic process; regulation of biological process	1.16288	1.15186	1.14395	1.1529	1.10848	1.09982	1.12112	1.10981	-1.03883	0.00646016
Q6UVK1	Chondroitin sulfate proteoglycan 4 OS=Homo sapiens GN=CSPG4 PE=1 SV=2 - [CSPG4_HUMAN]	250.382	5.46533	6.59	1	11	signal transducer activity; protein binding	extracellular; cytoplasm; Golgi; organelle lumen; membrane; cell surface; vacuole	cell communication; metabolic process; regulation of biological process; response to stimulus; development; cell proliferation; cell differentiation; cellular component movement	1.00288	1.09747	1.05796	1.05277	0.988877	1.07261	0.980239	1.01391	-1.03833	0.389
P22059	Oxysterol-binding protein 1 OS=Homo sapiens GN=OSBP PE=1 SV=1 - [OSBP1_HUMAN]	89.3646	7.29834	2.11	1	2	protein binding	cytoplasm; Golgi; membrane	transport	0.98995	1.26041	0.920412	1.05692	0.919303	1.03809	1.09703	1.01814	-1.03809	0.75519
Q53SW4	Putative uncharacterized protein NDUFA10 (Fragment) OS=Homo sapiens GN=NDUFA10 PE=2 SV=1 - [Q53SW4_HUMAN]	38.1366	8.19189	7.81	10	3	nucleotide binding; catalytic activity		metabolic process	1.10748	1.17417	1.09279	1.12481	1.04687	1.19576	1.00805	1.08356	-1.03807	0.544973
F5H169	26S proteasome non-ATPase regulatory subunit 9 OS=Homo sapiens GN=PSMD9 PE=4 SV=1 - [F5H169_HUMAN]	14.3082	8.66064	9.38	7	1				0.747132	1.06262	0.904391	0.904714	1.03313	0.620326	0.961222	0.871559	-1.03804	0.842609
B7ZB41	cDNA, FLJ79405, highly similar to Homo sapiens solute carrier family 25, member 24, transcript variant 1, mRNA OS=Homo sapiens PE=2 SV=1 - [B7ZB41_HUMAN]	53.3484	6.60986	8.39	4	4	metal ion binding	extracellular; cytoplasm; membrane; mitochondrion	transport; cell communication; regulation of biological process; response to stimulus	1.17012	1.09959	1.08469	1.11813	1.06198	1.09237	1.07728	1.07721	-1.03799	0.214539
Q9UPN3	Microtubule-actin cross-linking factor 1, isoforms 1/2/3/5 OS=Homo sapiens GN=MACF1 PE=1 SV=4 - [MACF1_HUMAN]	837.787	5.38916	1.96	14	12	catalytic activity; motor activity; protein binding; metal ion binding	cytoplasm; Golgi; cytoskeleton; membrane	metabolic process; regulation of biological process; cellular component movement; cell communication; response to stimulus; transport; cell organization and biogenesis	1.0333	0.984786	1.06171	1.0266	0.934969	1.03799	0.994339	0.989099	-1.03791	0.372294
Q5VU66	Tropomyosin 3 OS=Homo sapiens GN=TPM3 PE=2 SV=1 - [Q5VU66_HUMAN]	28.8527	4.75439	51.21	19	4	structural molecule activity		cell communication; response to stimulus	1.16941	1.02813	1.01336	1.0703	0.976492	1.08651	1.03119	1.0314	-1.03772	0.545801
Q8NFW8	N-acylneuraminate cytidylyltransferase OS=Homo sapiens GN=CMAS PE=1 SV=2 - [NEUA_HUMAN]	48.3487	7.92822	6.22	3	2	catalytic activity	nucleus	metabolic process	0.979818	1.09094	1.06743	1.04606	1.10609	0.772851	1.14522	1.00805	-1.03771	0.772541
Q59EI4	Copine I variant (Fragment) OS=Homo sapiens PE=2 SV=1 - [Q59EI4_HUMAN]	56.7243	5.80811	6.58	21	3	protein binding			1.02999	1.09687	1.22202	1.11629	1.06235	1.11992	1.04502	1.07576	-1.03768	0.540637
P53621	Coatomer subunit alpha OS=Homo sapiens GN=COPA PE=1 SV=2 - [COPA_HUMAN]	138.258	7.66455	9.31	1	11	protein binding; structural molecule activity	cytoplasm; Golgi; membrane; extracellular; cytosol	transport; cell organization and biogenesis	0.955792	0.987527	0.970961	0.971427	0.944281	0.88713	0.977073	0.936161	-1.03767	0.27387
Q6LBY7	Telo-propeptide of alpha 1 (III) procollagen (Fragment) OS=Homo sapiens PE=2 SV=1 - [Q6LBY7_HUMAN]	2.21306	6.17627	36	1	1		extracellular		0.662483	0.976882	1.02445	0.887938	0.702386	1.02571	0.839041	0.855712	-1.03766	0.837452
B4DUF1	cDNA FLJ59760, highly similar to 1,4-alpha-glucan branching enzyme (EC 2.4.1.18) OS=Homo sapiens PE=2 SV=1 - [B4DUF1_HUMAN]	75.7983	6.52197	19.52	5	10	catalytic activity		metabolic process	1.13521	0.982806	1.01441	1.04414	1.0279	0.962669	1.02822	1.00626	-1.03764	0.501284
Q9UHD8	Septin-9 OS=Homo sapiens GN=SEPT9 PE=1 SV=2 - [SEPT9_HUMAN]	65.3608	8.96826	12.29	21	8	nucleotide binding; catalytic activity; structural molecule activity; protein binding	cytoskeleton; cytoplasm	metabolic process; cell organization and biogenesis; cell division	1.04266	1.16489	0.924751	1.0441	0.980385	0.998773	1.03952	1.00623	-1.03764	0.624323
P53004	Biliverdin reductase A OS=Homo sapiens GN=BLVRA PE=1 SV=2 - [BIEA_HUMAN]	33.4073	6.44287	7.09	1	2	nucleotide binding; catalytic activity; metal ion binding	cytoplasm; cytosol	metabolic process	1.09189	1.01165	1.1402	1.08125	1.03673	1.04352	1.0462	1.04215	-1.03752	0.357095
B4DPS5	3'(2'),5'-bisphosphate nucleotidase 1 OS=Homo sapiens GN=BPNT1 PE=2 SV=1 - [B4DPS5_HUMAN]	27.5261	5.32568	9.49	5	2	metal ion binding; catalytic activity		metabolic process	0.88077	0.916187	0.927253	0.90807	0.865461	0.887698	0.872687	0.875282	-1.03746	0.101457
A8K7F6	cDNA FLJ78244, highly similar to Homo sapiens eukaryotic translation initiation factor 4A, isoform 1 (EIF4A1), mRNA OS=Homo sapiens PE=2 SV=1 - [A8K7F6_HUMAN]	46.0926	5.47803	19.46	25	3	nucleotide binding; RNA binding; catalytic activity	cytoplasm	metabolic process	1.03679	0.976083	0.893208	0.968694	0.924543	0.961817	0.915011	0.93379	-1.03738	0.47198
Q1JQ76	Ribosomal protein (Fragment) OS=Homo sapiens GN=RPL10A PE=2 SV=1 - [Q1JQ76_HUMAN]	23.5209	10.0669	16.5	2	4	RNA binding; structural molecule activity	cytoplasm; ribosome	metabolic process	0.948457	0.939719	0.992141	0.960106	0.954507	0.879982	0.942053	0.925514	-1.03738	0.286933
B3KM36	cDNA FLJ10153 fis, clone HEMBA1003417, highly similar to BAG family molecular chaperone regulator 2 OS=Homo sapiens PE=2 SV=1 - [B3KM36_HUMAN]	23.6972	6.69775	31.28	5	7	protein binding			1.10056	0.988075	1.10573	1.06479	0.983425	1.16698	0.929814	1.02674	-1.03706	0.664606
K7ELV6	Cold-inducible RNA-binding protein (Fragment) OS=Homo sapiens GN=CIRBP PE=4 SV=1 - [K7ELV6_HUMAN]	7.78274	4.71631	20	13	1				0.946716	1.11935	1.19667	1.08758	0.994965	1.07863	1.07295	1.04885	-1.03693	0.648232
D6R991	Matrin-3 (Fragment) OS=Homo sapiens GN=MATR3 PE=4 SV=1 - [D6R991_HUMAN]	48.1297	7.50342	15.47	15	5	metal ion binding	nucleus; organelle lumen		0.928448	1.01004	0.90062	0.946369	0.946618	0.89297	0.898492	0.912693	-1.0369	0.414104
Q86TY2	Full-length cDNA clone CS0DI035YL21 of Placenta of Homo sapiens (human) (Fragment) OS=Homo sapiens PE=2 SV=1 - [Q86TY2_HUMAN]	33.1802	5.51611	7.64	11	2				1.0529	1.05229	1.09638	1.06719	1.12397	0.989208	0.974538	1.02924	-1.03687	0.488015
Q8IVM0	Coiled-coil domain-containing protein 50 OS=Homo sapiens GN=CCDC50 PE=1 SV=1 - [CCD50_HUMAN]	35.8	6.65381	6.86	1	2	protein binding	cytoplasm		0.980906	1.22176	1.03864	1.08044	1.05263	1.05619	1.01726	1.04203	-1.03686	0.629602
B4DJ24	cDNA FLJ58575, highly similar to Dolichyl-diphosphooligosaccharide--protein glycosyltransferase subunit STT3A (EC 2.4.1.119) OS=Homo sapiens PE=2 SV=1 - [B4DJ24_HUMAN]	69.5751	7.81104	1.79	3	1	catalytic activity	membrane	metabolic process	0.949081	0.988091	0.998604	0.978592	1.04434	0.9569	0.8303	0.943847	-1.03681	0.615677
Q08211	ATP-dependent RNA helicase A OS=Homo sapiens GN=DHX9 PE=1 SV=4 - [DHX9_HUMAN]	140.869	6.84424	3.39	4	3	nucleotide binding; protein binding; DNA binding; RNA binding; catalytic activity	nucleus; organelle lumen; cytoplasm; cytoskeleton	metabolic process; response to stimulus; regulation of biological process	1.00123	1.0939	1.16848	1.08787	1.03703	1.10576	1.00516	1.04932	-1.03674	0.534262
P30043	Flavin reductase (NADPH) OS=Homo sapiens GN=BLVRB PE=1 SV=3 - [BLVRB_HUMAN]	22.1054	7.6499	26.21	1	5	nucleotide binding; catalytic activity	cytoplasm; cytosol	metabolic process	0.972506	0.97235	1.06742	1.00409	0.946771	1.01275	0.946261	0.968594	-1.03665	0.409788
E9PK47	Phosphorylase OS=Homo sapiens GN=PYGL PE=3 SV=1 - [E9PK47_HUMAN]	94.0106	7.31299	9.28	5	3	catalytic activity	cytoplasm; membrane	metabolic process	1.04914	0.953646	1.20294	1.06858	0.989835	0.901402	1.20333	1.03152	-1.03592	0.764122
D3DTX7	Collagen, type I, alpha 1, isoform CRA_a OS=Homo sapiens GN=COL1A1 PE=4 SV=1 - [D3DTX7_HUMAN]	84.6883	6.23975	14.01	2	2	structural molecule activity	extracellular		0.821743	1.73045	0.978121	1.17677	0.894524	1.2218	1.29162	1.13598	-1.03591	0.900403
P40261	Nicotinamide N-methyltransferase OS=Homo sapiens GN=NNMT PE=1 SV=1 - [NNMT_HUMAN]	29.5551	5.74463	26.52	2	7	catalytic activity	cytoplasm; cytosol	metabolic process; response to stimulus; development	1.09727	0.953548	1.05615	1.03566	0.983274	1.09741	0.919403	1.00003	-1.03563	0.624871
Q9NZU5	LIM and cysteine-rich domains protein 1 OS=Homo sapiens GN=LMCD1 PE=1 SV=1 - [LMCD1_HUMAN]	40.8061	7.92822	55.62	8	17	metal ion binding	extracellular; nucleus; cytoplasm	metabolic process; regulation of biological process; cell communication; response to stimulus	1.03978	0.973567	1.03179	1.01505	1.0275	0.951786	0.961261	0.980182	-1.03557	0.332685
Q969G5	Protein kinase C delta-binding protein OS=Homo sapiens GN=PRKCDBP PE=1 SV=3 - [PRDBP_HUMAN]	27.6845	6.43018	34.48	2	9	protein binding			0.952097	1.03827	0.95923	0.983199	1.10822	0.839404	0.900716	0.949447	-1.03555	0.714379
P13489	Ribonuclease inhibitor OS=Homo sapiens GN=RNH1 PE=1 SV=2 - [RINI_HUMAN]	49.9411	4.81787	30.59	8	11	protein binding; enzyme regulator activity	cytoplasm; extracellular	metabolic process; development; regulation of biological process	1.09639	1.10049	1.04718	1.08135	0.987371	1.0895	1.05622	1.04436	-1.03542	0.345289
Q6B0K9	Hemoglobin subunit mu OS=Homo sapiens GN=HBM PE=2 SV=1 - [HBM_HUMAN]	15.6082	6.62451	10.64	1	1	transporter activity; metal ion binding	cytoplasm; cytosol	transport	1.09316	1.0343	1.14609	1.09118	0.803289	1.60602	0.752297	1.05387	-1.03541	0.899822
K7EIJ4	Ran-binding protein 3 (Fragment) OS=Homo sapiens GN=RANBP3 PE=4 SV=1 - [K7EIJ4_HUMAN]	16.9544	4.99561	7.74	7	1				0.993052	1.12898	0.933396	1.01848	1.03839	0.739	1.17359	0.98366	-1.03539	0.816926
P32456	Interferon-induced guanylate-binding protein 2 OS=Homo sapiens GN=GBP2 PE=1 SV=3 - [GBP2_HUMAN]	67.1664	5.70654	4.06	2	2	nucleotide binding; catalytic activity	cytoplasm; cytosol; membrane	metabolic process; response to stimulus; cell communication; regulation of biological process; defense response	1.12824	1.05187	1.08887	1.08966	1.10929	1.03872	1.00929	1.05243	-1.03537	0.37089
E9PH29	Thioredoxin-dependent peroxide reductase, mitochondrial OS=Homo sapiens GN=PRDX3 PE=4 SV=1 - [E9PH29_HUMAN]	25.8223	7.45947	26.05	4	5	antioxidant activity; catalytic activity		metabolic process	1.05695	1.13014	0.942855	1.04331	1.08997	0.978967	0.954192	1.00771	-1.03533	0.631397
Q6UXB8	Peptidase inhibitor 16 OS=Homo sapiens GN=PI16 PE=1 SV=1 - [PI16_HUMAN]	49.4395	5.38916	4.32	2	2	enzyme regulator activity	extracellular; membrane	metabolic process; regulation of biological process	0.854394	0.860237	1.01936	0.91133	0.957287	0.767022	0.916475	0.880261	-1.0353	0.714684
Q5T7C4	High mobility group protein B1 OS=Homo sapiens GN=HMGB1 PE=2 SV=1 - [Q5T7C4_HUMAN]	18.2993	9.70068	16.46	10	2	DNA binding; protein binding	nucleus; organelle lumen		1.0163	1.22355	1.08627	1.10871	1.0166	1.02805	1.16808	1.07091	-1.03529	0.653128
O60744	Thioredoxin delta 3 (Fragment) OS=Homo sapiens GN=TXN delta 3 PE=2 SV=1 - [O60744_HUMAN]	9.31464	6.03662	39.29	3	3	catalytic activity		metabolic process; cellular homeostasis; regulation of biological process	1.05883	0.965381	1.01874	1.01432	1.06886	0.872967	0.99852	0.980116	-1.0349	0.617991
H7C1D4	Translin (Fragment) OS=Homo sapiens GN=TSN PE=4 SV=1 - [H7C1D4_HUMAN]	21.107	7.1958	18.92	6	2	DNA binding	membrane		1.04319	0.909251	1.05816	1.00353	0.959368	0.934953	1.0152	0.96984	-1.03474	0.559223
Q9UMS6	Synaptopodin-2 OS=Homo sapiens GN=SYNPO2 PE=1 SV=2 - [SYNP2_HUMAN]	117.441	8.57275	31.29	3	1	protein binding	nucleus; cytoplasm; cytoskeleton		1.0929	1.06863	0.890041	1.01719	1.13544	0.879492	0.934339	0.98309	-1.03469	0.751946
Q6IPN0	RTN4 protein OS=Homo sapiens GN=RTN4 PE=2 SV=1 - [Q6IPN0_HUMAN]	36.8953	4.80518	24.2	10	5		cytoplasm; endoplasmic reticulum		1.01608	1.10709	0.941536	1.02157	1.03549	0.907647	1.01914	0.987426	-1.03458	0.613868
C9J5W6	Transgelin-3 OS=Homo sapiens GN=TAGLN3 PE=4 SV=1 - [C9J5W6_HUMAN]	12.8773	9.18799	26.96	3	1	protein binding	nucleus	metabolic process; regulation of biological process; development	1.00444	0.785405	0.866755	0.885533	0.902806	0.802573	0.862494	0.855958	-1.03455	0.695372
B7Z5G6	cDNA FLJ50057, weakly similar to LIM domain only protein 7 (Fragment) OS=Homo sapiens PE=2 SV=1 - [B7Z5G6_HUMAN]	80.9582	5.68115	3.38	13	2				0.757456	1.10583	0.911124	0.924803	0.920179	0.758591	1.003	0.893923	-1.03454	0.815222
G3V1A1	60S ribosomal protein L8 OS=Homo sapiens GN=RPL8 PE=4 SV=1 - [G3V1A1_HUMAN]	18.1579	10.5649	14.37	5	2	structural molecule activity	cytoplasm; ribosome	metabolic process	1.11368	1.44725	1.14942	1.23678	1.16452	1.24625	1.17573	1.1955	-1.03453	0.723608
P20618	Proteasome subunit beta type-1 OS=Homo sapiens GN=PSMB1 PE=1 SV=2 - [PSB1_HUMAN]	26.4724	8.1333	15.35	3	3	catalytic activity; protein binding	proteasome; nucleus; organelle lumen; cytoplasm; cytosol	regulation of biological process; metabolic process; cell death; cell communication; response to stimulus; reproduction	1.10782	1.36782	1.11627	1.1973	1.11565	1.28666	1.07001	1.15744	-1.03444	0.730301
D3DV53	S100 calcium binding protein A13, isoform CRA_a (Fragment) OS=Homo sapiens GN=S100A13 PE=4 SV=1 - [D3DV53_HUMAN]	5.84902	4.71631	41.18	2	2	metal ion binding	extracellular	cell proliferation; regulation of biological process; cell organization and biogenesis; response to stimulus	1.0666	0.832132	1.05678	0.985171	0.9722	0.923704	0.961229	0.952378	-1.03443	0.695653
B7Z685	Guanylate cyclase 1, soluble, beta 3, isoform CRA_c OS=Homo sapiens GN=GUCY1B3 PE=2 SV=1 - [B7Z685_HUMAN]	62.7216	5.57959	14.16	8	6	nucleotide binding; catalytic activity		metabolic process; cell communication; regulation of biological process; response to stimulus	1.03985	0.963147	1.13454	1.04585	1.12892	0.872157	1.03206	1.01105	-1.03442	0.718087
C9J1Z8	ADP-ribosylation factor 5 (Fragment) OS=Homo sapiens GN=ARF5 PE=3 SV=1 - [C9J1Z8_HUMAN]	17.0959	7.34229	22.67	7	1	nucleotide binding; signal transducer activity	nucleus; cytoplasm	cell communication; regulation of biological process; response to stimulus	0.934433	0.967055	0.922063	0.941184	0.989815	0.733447	1.00637	0.909877	-1.03441	0.743759
A1Z1Q3	O-acetyl-ADP-ribose deacetylase MACROD2 OS=Homo sapiens GN=MACROD2 PE=1 SV=1 - [MACD2_HUMAN]	50.019	4.61475	3.35	1	1	catalytic activity		development; metabolic process	0.616139	1.42012	0.907419	0.981226	0.617793	1.09582	1.13223	0.948614	-1.03438	0.915177
O15212	Prefoldin subunit 6 OS=Homo sapiens GN=PFDN6 PE=1 SV=1 - [PFD6_HUMAN]	14.5738	8.88037	27.91	3	4	protein binding	cytoplasm; cytosol	metabolic process; cell organization and biogenesis	1.12677	0.974498	1.00955	1.03694	0.970059	1.04764	0.989868	1.00252	-1.03433	0.541189
P24534	Elongation factor 1-beta OS=Homo sapiens GN=EEF1B2 PE=1 SV=3 - [EF1B_HUMAN]	24.7483	4.66553	16.89	10	3	RNA binding; protein binding	cytoplasm; cytosol	metabolic process	1.00641	1.00812	0.890902	0.968477	1.0158	0.797449	0.995827	0.936359	-1.0343	0.707776
Q5T6W5	Heterogeneous nuclear ribonucleoprotein K OS=Homo sapiens GN=HNRNPK PE=2 SV=1 - [Q5T6W5_HUMAN]	47.5276	5.63037	21.73	9	9	RNA binding	nucleus; organelle lumen		0.946919	0.982811	1.00172	0.97715	0.958614	0.89979	0.978023	0.945476	-1.0335	0.328502
G3V2B8	C-1-tetrahydrofolate synthase, cytoplasmic OS=Homo sapiens GN=MTHFD1 PE=3 SV=1 - [G3V2B8_HUMAN]	101.467	7.29834	6.1	5	5	nucleotide binding; catalytic activity		metabolic process	1.08901	1.07171	0.966358	1.04236	1.02744	0.972548	1.02617	1.00872	-1.03335	0.471781
Q63ZY3	KN motif and ankyrin repeat domain-containing protein 2 OS=Homo sapiens GN=KANK2 PE=1 SV=1 - [KANK2_HUMAN]	91.1179	5.63037	18.33	5	16	protein binding	cytoplasm; mitochondrion	metabolic process; regulation of biological process; cell proliferation; cell communication; response to stimulus; cell death	1.02728	1.15254	1.02587	1.06856	0.993346	1.13022	0.979365	1.03431	-1.03312	0.620167
B4DLX6	cDNA FLJ54636, highly similar to Phosphatidylinositol-4,5-bisphosphate 3-kinase catalytic subunit alpha isoform (EC 2.7.1.153) OS=Homo sapiens PE=2 SV=1 - [B4DLX6_HUMAN]	97.288	7.53271	1.08	5	1	protein binding; catalytic activity		metabolic process; cell communication; regulation of biological process; response to stimulus	0.947135	1.11622	1.26391	1.10909	1.25265	1.10097	0.867669	1.07376	-1.0329	0.819021
Q15293	Reticulocalbin-1 OS=Homo sapiens GN=RCN1 PE=1 SV=1 - [RCN1_HUMAN]	38.8662	4.99561	18.73	6	6	metal ion binding; protein binding	cytoplasm; endoplasmic reticulum; organelle lumen	development	1.06286	1.13748	1.0779	1.09275	1.03881	1.07376	1.06133	1.05797	-1.03287	0.236172
B4DMT5	cDNA FLJ52696, highly similar to Eukaryotic translation initiation factor 3 subunit 5 OS=Homo sapiens PE=2 SV=1 - [B4DMT5_HUMAN]	33.219	5.59229	8.47	4	2	RNA binding; protein binding		metabolic process	0.996948	0.914967	0.882889	0.931601	0.947666	0.875238	0.883078	0.901994	-1.03282	0.510042
B3KY73	cDNA FLJ45471 fis, clone BRSTN2016892, highly similar to COMM domain-containing protein 3 OS=Homo sapiens PE=4 SV=1 - [B3KY73_HUMAN]	12.9064	5.46533	17.7	6	2	catalytic activity; receptor activity; signal transducer activity		cell communication; regulation of biological process; response to stimulus	1.13132	1.15323	1.09189	1.12548	1.04542	1.08826	1.13576	1.08981	-1.03273	0.323021
Q15642	Cdc42-interacting protein 4 OS=Homo sapiens GN=TRIP10 PE=1 SV=3 - [CIP4_HUMAN]	68.3102	5.73193	3.99	1	2	protein binding	membrane; cytoplasm; vacuole; Golgi; cytosol; cytoskeleton	transport; cell communication; regulation of biological process; response to stimulus; cell organization and biogenesis	1.04849	1.00177	1.09878	1.04968	1.04497	0.958138	1.04634	1.01648	-1.03266	0.45789
Q96HC4	PDZ and LIM domain protein 5 OS=Homo sapiens GN=PDLIM5 PE=1 SV=5 - [PDLI5_HUMAN]	63.9045	8.20654	20.13	9	2	protein binding; metal ion binding	cytoplasm; cytosol; membrane; cytoskeleton	cell communication; cell organization and biogenesis; development; regulation of biological process; cell differentiation	1.08547	1.03285	0.822032	0.980117	1.0827	0.864757	0.900222	0.949226	-1.03254	0.783355
Q6FG43	FLOT2 protein OS=Homo sapiens GN=FLOT2 PE=2 SV=1 - [Q6FG43_HUMAN]	41.6592	5.2876	9.23	6	3		cytoplasm; membrane		1.06722	1.23768	1.07365	1.12618	1.09849	1.15056	1.02326	1.09077	-1.03247	0.62465
Q6LCB0	FADD protein (Fragment) OS=Homo sapiens GN=FADD PE=2 SV=1 - [Q6LCB0_HUMAN]	16.6854	5.65576	8.72	2	1	protein binding	cytoplasm; membrane	cell communication; regulation of biological process; response to stimulus; cell death	1.07196	1.06968	1.12311	1.08825	1.04592	1.04573	1.07045	1.05403	-1.03246	0.150559
P08294	Extracellular superoxide dismutase [Cu-Zn] OS=Homo sapiens GN=SOD3 PE=1 SV=2 - [SODE_HUMAN]	25.8347	6.60986	25.83	2	5	antioxidant activity; catalytic activity; metal ion binding; protein binding	extracellular; nucleus; cytoplasm; mitochondrion; cytosol	response to stimulus; metabolic process	1.06898	1.28347	1.04298	1.13181	1.13579	1.07543	1.07809	1.09644	-1.03226	0.676428
B4DUL5	cDNA FLJ51625, highly similar to Ubiquinol-cytochrome-c reductase complex coreprotein I, mitochondrial (EC 1.10.2.2) OS=Homo sapiens PE=2 SV=1 - [B4DUL5_HUMAN]	40.3471	5.88428	19.18	2	4	catalytic activity; metal ion binding		metabolic process	1.07646	1.16952	1.50897	1.25165	1.07377	1.37098	1.19411	1.21295	-1.0319	0.817724
B4DW52	cDNA FLJ55253, highly similar to Actin, cytoplasmic 1 OS=Homo sapiens PE=2 SV=1 - [B4DW52_HUMAN]	38.6082	5.35107	74.64	58	1	nucleotide binding	cytoplasm; cytoskeleton		1.01635	1.31109	1.04578	1.12441	1.42252	0.949282	0.897479	1.08976	-1.03179	0.865257
P30086	Phosphatidylethanolamine-binding protein 1 OS=Homo sapiens GN=PEBP1 PE=1 SV=3 - [PEBP1_HUMAN]	21.0437	7.53271	36.9	2	6	nucleotide binding; enzyme regulator activity; protein binding	extracellular; cytoplasm; mitochondrion; membrane; endoplasmic reticulum; Golgi; cell surface	cell communication; regulation of biological process; response to stimulus; metabolic process; cell differentiation; reproduction; development; cell organization and biogenesis	1.02572	1.00433	1.01132	1.01379	0.990754	0.978333	0.978948	0.982678	-1.03166	0.0141708
Q96HD1	Cysteine-rich with EGF-like domain protein 1 OS=Homo sapiens GN=CRELD1 PE=1 SV=3 - [CREL1_HUMAN]	45.4088	4.86865	4.29	1	2	metal ion binding; protein binding	membrane	development	1.05172	1.00036	0.908794	0.986958	0.97588	0.967845	0.927733	0.957153	-1.03114	0.53857
D6RG15	Twinfilin-2 OS=Homo sapiens GN=TWF2 PE=4 SV=1 - [D6RG15_HUMAN]	28.8648	6.12549	10.24	4	2	protein binding			1.01764	1.17961	0.989184	1.06214	1.09719	0.99228	1.00078	1.03008	-1.03112	0.662686
D6W5C0	Spectrin, beta, non-erythrocytic 1, isoform CRA_b OS=Homo sapiens GN=SPTBN1 PE=4 SV=1 - [D6W5C0_HUMAN]	264.276	5.57959	3.95	3	7	protein binding; structural molecule activity	nucleus; membrane; cytoplasm; cytoskeleton	cell communication; metabolic process; regulation of biological process; response to stimulus; transport	1.04669	1.05921	0.950692	1.01886	0.955042	0.995232	1.01427	0.988181	-1.03105	0.46976
P37198	Nuclear pore glycoprotein p62 OS=Homo sapiens GN=NUP62 PE=1 SV=3 - [NUP62_HUMAN]	53.2225	5.31299	2.49	1	1	transporter activity; protein binding; structural molecule activity	cytoskeleton; nucleus; membrane; cytoplasm	metabolic process; transport; cell communication; regulation of biological process; response to stimulus; cell death; cell proliferation	1.0125	0.816521	0.83071	0.886577	0.865109	0.905489	0.809643	0.86008	-1.03081	0.720276
P25788	Proteasome subunit alpha type-3 OS=Homo sapiens GN=PSMA3 PE=1 SV=2 - [PSA3_HUMAN]	28.4151	5.32568	27.06	4	7	catalytic activity; protein binding	proteasome; nucleus; organelle lumen; cytoplasm; cytosol	regulation of biological process; metabolic process; cell death; cell communication; response to stimulus; reproduction	1.05336	1.02776	1.05892	1.04668	1.01273	1.01851	1.01503	1.01542	-1.03078	0.0326119
Q04917	14-3-3 protein eta OS=Homo sapiens GN=YWHAH PE=1 SV=4 - [1433F_HUMAN]	28.201	4.84326	50.81	5	9	protein binding	cytoplasm	regulation of biological process; transport; metabolic process; cell communication; response to stimulus; cell differentiation; development; cell organization and biogenesis	1.02917	1.07115	1.05051	1.05028	1.05242	1.00155	1.0031	1.01902	-1.03067	0.20451
Q68E05	Putative uncharacterized protein DKFZp686A1765 OS=Homo sapiens GN=DKFZp686A1765 PE=2 SV=1 - [Q68E05_HUMAN]	19.8891	5.47803	17.74	6	3			cell proliferation	1.00912	1.08342	1.00278	1.03177	1.0247	0.978231	1.00047	1.00113	-1.0306	0.352624
B7SBB1	Aryl hydrocarbon receptor interacting protein OS=Homo sapiens GN=AIP PE=4 SV=1 - [B7SBB1_HUMAN]	37.4771	6.53662	7.9	20	2	protein binding		metabolic process	0.917356	1.01925	1.29259	1.0764	1.10298	1.15312	0.877504	1.04453	-1.03051	0.831669
P51148	Ras-related protein Rab-5C OS=Homo sapiens GN=RAB5C PE=1 SV=2 - [RAB5C_HUMAN]	23.4678	8.41162	15.28	15	1	nucleotide binding; catalytic activity	nucleus; cytoplasm; endosome; membrane	metabolic process; transport; cell organization and biogenesis; cell communication; regulation of biological process; response to stimulus	1.10801	1.28049	1.18174	1.19008	0.979509	1.37729	1.10834	1.15505	-1.03033	0.796919
P46109	Crk-like protein OS=Homo sapiens GN=CRKL PE=1 SV=1 - [CRKL_HUMAN]	33.7559	6.7417	5.28	1	2	signal transducer activity; protein binding	cytoplasm; cytosol	development; cell communication; regulation of biological process; response to stimulus	0.833303	0.992061	0.989112	0.938159	0.918706	0.773988	1.03985	0.910848	-1.02998	0.78368
Q8N1G4	Leucine-rich repeat-containing protein 47 OS=Homo sapiens GN=LRRC47 PE=1 SV=1 - [LRC47_HUMAN]	63.4337	8.27979	10.46	1	4	RNA binding; catalytic activity; protein binding			0.982217	1.28161	1.3519	1.20524	1.09541	1.50664	0.908929	1.17033	-1.02983	0.875907
B4DDF7	cDNA FLJ53296, highly similar to Serine/threonine-protein phosphatase 2A 65 kDa regulatory subunit A alpha isoform OS=Homo sapiens PE=2 SV=1 - [B4DDF7_HUMAN]	64.1403	5.13525	20.55	17	9	catalytic activity; protein binding	cytoplasm; cytosol	cell death; regulation of biological process; metabolic process	1.04331	0.980924	0.948106	0.99078	1.00284	0.940304	0.943332	0.962159	-1.02975	0.454108
O75953	DnaJ homolog subfamily B member 5 OS=Homo sapiens GN=DNAJB5 PE=1 SV=1 - [DNJB5_HUMAN]	39.1091	9.0415	7.18	5	2	protein binding		metabolic process; response to stimulus	0.974183	0.887986	0.989924	0.950698	0.94203	0.900035	0.928531	0.923532	-1.02941	0.469234
A2BDK6	Microtubule-associated protein 1B OS=Homo sapiens GN=MAP1B PE=2 SV=1 - [A2BDK6_HUMAN]	256.552	4.77979	11.96	17	19	protein binding	cytoskeleton; cytoplasm	cell organization and biogenesis; development; metabolic process; regulation of biological process; cell differentiation	1.01423	1.12594	1.02038	1.05352	1.06805	1.0054	0.997847	1.02377	-1.02906	0.522847
P27144	Adenylate kinase isoenzyme 4, mitochondrial OS=Homo sapiens GN=AK4 PE=1 SV=1 - [KAD4_HUMAN]	25.2522	8.39697	15.7	2	3	nucleotide binding; catalytic activity	cytoplasm; mitochondrion; organelle lumen	metabolic process; response to stimulus	1.14503	0.979213	0.913203	1.01248	0.977134	0.96151	1.01373	0.984125	-1.02881	0.708764
D9ZGF8	Rho-associated, coiled-coil containing protein kinase 1 OS=Homo sapiens GN=ROCK1 PE=4 SV=1 - [D9ZGF8_HUMAN]	158.145	5.93506	1.77	2	2	nucleotide binding; catalytic activity; motor activity; protein binding; metal ion binding	cytoplasm; Golgi; cytoskeleton; membrane	cell organization and biogenesis; cell division; metabolic process; transport; cell communication; regulation of biological process; response to stimulus	1.08531	0.992723	1.06931	1.04911	0.976607	1.09943	0.983372	1.0198	-1.02874	0.582251
Q9H2R7	NPD011 OS=Homo sapiens GN=NUDC PE=2 SV=1 - [Q9H2R7_HUMAN]	24.3385	5.96045	3.79	2	1			regulation of biological process	0.919665	0.979418	0.995104	0.964729	0.99417	0.831151	0.988176	0.937832	-1.02868	0.667511
C9K0U8	Single-stranded DNA-binding protein (Fragment) OS=Homo sapiens GN=SSBP1 PE=3 SV=1 - [C9K0U8_HUMAN]	14.1224	9.56885	4.96	5	1	DNA binding	cytoplasm; mitochondrion	metabolic process; cell organization and biogenesis	1.22329	1.30304	1.13634	1.22089	1.05442	1.19378	1.31287	1.18702	-1.02853	0.722483
Q13885	Tubulin beta-2A chain OS=Homo sapiens GN=TUBB2A PE=1 SV=1 - [TBB2A_HUMAN]	49.875	4.89404	53.03	18	1	nucleotide binding; catalytic activity; structural molecule activity	cytoplasm; cytoskeleton	metabolic process; cellular component movement; cell organization and biogenesis; cell differentiation; development	1.00799	0.972193	0.963445	0.981209	0.992723	0.947773	0.921966	0.954154	-1.02836	0.335927
B7ZB52	cDNA, FLJ79416, highly similar to Adapter-relatedprotein complex 4 sigma- 1 subunit OS=Homo sapiens PE=2 SV=1 - [B7ZB52_HUMAN]	16.9657	5.18604	6.94	3	1	transporter activity		transport	0.991749	0.390405	1.48296	0.955038	0.893214	0.89484	0.998101	0.928718	-1.02834	0.937978
B7ZBJ4	Calcium binding protein 39-like OS=Homo sapiens GN=CAB39L PE=4 SV=1 - [B7ZBJ4_HUMAN]	22.9431	8.07471	15.03	3	1				0.788885	0.750669	0.7674	0.768985	0.895378	0.664733	0.6833	0.747804	-1.02832	0.791111
Q86V81	THO complex subunit 4 OS=Homo sapiens GN=ALYREF PE=1 SV=3 - [THOC4_HUMAN]	26.8716	11.1509	8.17	2	2	nucleotide binding; RNA binding; protein binding	nucleus; organelle lumen; spliceosomal complex; cytoplasm; cytosol	metabolic process; transport; reproduction	1.02992	0.934718	0.960951	0.975196	1.00963	0.98837	0.847593	0.948531	-1.02811	0.670766
Q96EM0	Trans-L-3-hydroxyproline dehydratase OS=Homo sapiens GN=L3HYPDH PE=1 SV=2 - [T3HPD_HUMAN]	38.1134	6.68311	11.3	4	3	catalytic activity		metabolic process	1.0114	1.22013	0.977403	1.06964	0.940803	1.16316	1.01723	1.0404	-1.02811	0.78462
Q14112	Nidogen-2 OS=Homo sapiens GN=NID2 PE=1 SV=3 - [NID2_HUMAN]	151.158	5.2876	18.91	5	17	metal ion binding; protein binding	extracellular; cell surface; membrane		1.05955	1.10479	1.01729	1.06054	1.05991	1.02675	1.00808	1.03158	-1.02808	0.381183
Q15008	26S proteasome non-ATPase regulatory subunit 6 OS=Homo sapiens GN=PSMD6 PE=1 SV=1 - [PSMD6_HUMAN]	45.5023	5.61768	9.25	7	3	protein binding; catalytic activity	proteasome; nucleus; organelle lumen; cytoplasm; cytosol	regulation of biological process; metabolic process; cell death; cell communication; response to stimulus	0.913952	0.945747	0.934417	0.931372	0.938678	0.878002	0.901172	0.905951	-1.02806	0.272115
P14618	Pyruvate kinase isozymes M1/M2 OS=Homo sapiens GN=PKM PE=1 SV=4 - [KPYM_HUMAN]	57.9	7.84033	62.15	34	4	nucleotide binding; metal ion binding; catalytic activity; protein binding	nucleus; cytoplasm; cytosol; membrane	metabolic process; cell death	0.970189	0.902286	0.877631	0.916702	0.938352	0.802749	0.934019	0.891707	-1.02803	0.658249
P11532	Dystrophin OS=Homo sapiens GN=DMD PE=1 SV=3 - [DMD_HUMAN]	426.484	5.88428	12.18	33	41	protein binding; structural molecule activity; metal ion binding	cytoplasm; cytosol; cytoskeleton; membrane; cell surface; mitochondrion	development; cellular component movement; metabolic process	1.07335	1.09392	1.034	1.06709	1.02023	1.06374	1.03035	1.03811	-1.02792	0.257189
A8K4W5	cDNA FLJ76813, highly similar to Homo sapiens acetyl-Coenzyme A acetyltransferase 2 (acetoacetyl Coenzyme A thiolase), mRNA OS=Homo sapiens PE=2 SV=1 - [A8K4W5_HUMAN]	41.3524	6.91748	8.82	4	2	catalytic activity		metabolic process	1.08483	1.2218	1.02308	1.1099	1.16211	1.17635	0.900832	1.07976	-1.02791	0.792328
Q15124	Phosphoglucomutase-like protein 5 OS=Homo sapiens GN=PGM5 PE=1 SV=2 - [PGM5_HUMAN]	62.1857	7.21045	52.38	2	23	metal ion binding; catalytic activity; structural molecule activity	cytoskeleton; cytoplasm; cytosol; membrane	metabolic process	1.0247	1.07131	1.03097	1.04233	1.05357	1.05271	0.93632	1.0142	-1.02773	0.536005
B4DM50	MOB-like protein phocein OS=Homo sapiens GN=MOB4 PE=2 SV=1 - [B4DM50_HUMAN]	14.6342	7.43018	11.9	3	1				1.27631	1.09748	1.04274	1.13884	1.11196	1.18243	1.03042	1.10827	-1.02759	0.731554
P24752	Acetyl-CoA acetyltransferase, mitochondrial OS=Homo sapiens GN=ACAT1 PE=1 SV=1 - [THIL_HUMAN]	45.1706	8.85107	10.07	4	3	catalytic activity; protein binding; metal ion binding	cytoplasm; mitochondrion; membrane; organelle lumen	development; metabolic process; response to stimulus; cell organization and biogenesis	0.987691	1.12298	0.940172	1.01695	1.01097	0.968832	0.989644	0.989815	-1.02741	0.653911
C9JCN0	Myoferlin OS=Homo sapiens GN=MYOF PE=4 SV=2 - [C9JCN0_HUMAN]	233.29	6.03662	7.95	6	15	protein binding	membrane		0.866948	1.07988	1.04036	0.995729	0.94288	1.004	0.963454	0.970111	-1.02641	0.724799
E9PC80	Interferon-induced, double-stranded RNA-activated protein kinase OS=Homo sapiens GN=EIF2AK2 PE=4 SV=1 - [E9PC80_HUMAN]	57.3552	8.03076	4.12	5	2	RNA binding; catalytic activity; nucleotide binding		metabolic process; cell death; cell communication; regulation of biological process; response to stimulus	1.04272	0.842833	0.906521	0.930691	0.896384	0.89582	0.928234	0.906813	-1.02633	0.710612
Q49AN9	SNRPG protein OS=Homo sapiens GN=SNRPG PE=4 SV=1 - [Q49AN9_HUMAN]	7.09667	7.18115	18.75	4	1		nucleus	metabolic process; cell organization and biogenesis; cell differentiation	1.08197	1.09064	1.17672	1.11644	0.973403	1.23241	1.05777	1.08786	-1.02627	0.745128
Q07955	Serine/arginine-rich splicing factor 1 OS=Homo sapiens GN=SRSF1 PE=1 SV=2 - [SRSF1_HUMAN]	27.7278	10.3599	15.73	8	4	nucleotide binding; RNA binding; protein binding	nucleus; organelle lumen; spliceosomal complex; cytoplasm	cell organization and biogenesis; metabolic process; development; transport	0.985274	0.983785	1.07112	1.01339	0.97115	1.01468	0.976605	0.987478	-1.02624	0.462823
B4DF70	cDNA FLJ60461, highly similar to Peroxiredoxin-2 (EC 1.11.1.15) OS=Homo sapiens PE=2 SV=1 - [B4DF70_HUMAN]	20.0946	8.77783	39.89	3	7	antioxidant activity; catalytic activity		metabolic process	1.0933	0.853254	0.997105	0.98122	0.945013	1.00126	0.922899	0.956391	-1.02596	0.752649
I3L4N8	Actin, cytoplasmic 2, N-terminally processed (Fragment) OS=Homo sapiens GN=ACTG1 PE=3 SV=1 - [I3L4N8_HUMAN]	26.9174	5.0083	60.74	48	1	nucleotide binding	cytoplasm; cytoskeleton		1.00403	0.921198	1.29164	1.07229	1.13009	1.11096	0.894495	1.04518	-1.02594	0.850969
A8K4W8	cDNA FLJ77917, highly similar to Homo sapiens ubiquitin-conjugating enzyme E2L 3 (UBE2L3), transcript variant 1, mRNA OS=Homo sapiens PE=2 SV=1 - [A8K4W8_HUMAN]	17.7782	8.74854	29.87	5	3	nucleotide binding; catalytic activity			1.13427	1.27092	1.14771	1.1843	1.02887	1.41001	1.02437	1.15442	-1.02589	0.835661
Q9NR45	Sialic acid synthase OS=Homo sapiens GN=NANS PE=1 SV=2 - [SIAS_HUMAN]	40.2815	6.7417	7.8	3	2	catalytic activity	cytoplasm; cytosol	metabolic process	0.782992	1.16568	0.787145	0.911939	1.0129	0.626394	1.02758	0.888958	-1.02585	0.905928
O43310	CBP80/20-dependent translation initiation factor OS=Homo sapiens GN=CTIF PE=1 SV=1 - [CTIF_HUMAN]	67.5444	6.53662	1.51	1	1	DNA binding; RNA binding; protein binding	cytoplasm	metabolic process; regulation of biological process	1.28981	1.00036	0.937757	1.07598	1.14629	1.01973	0.980632	1.04888	-1.02583	0.831629
F5H2L1	G-protein-coupled receptor 126 (Fragment) OS=Homo sapiens GN=GPR126 PE=4 SV=1 - [F5H2L1_HUMAN]	26.864	7.54736	4.56	2	1				0.987841	1.088	0.926301	1.00071	1.1768	0.667733	1.08208	0.975538	-1.02581	0.884918
D6R9Z7	Cytochrome c oxidase subunit 7C, mitochondrial OS=Homo sapiens GN=COX7C PE=4 SV=1 - [D6R9Z7_HUMAN]	6.37831	9.83252	16.07	3	1	catalytic activity; transporter activity			1.07944	1.21757	1.16054	1.15252	0.995625	1.283	1.09199	1.12354	-1.02579	0.772016
F5H335	Eukaryotic translation initiation factor 3 subunit A OS=Homo sapiens GN=EIF3A PE=4 SV=1 - [F5H335_HUMAN]	162.537	6.771	6.01	9	7	RNA binding; protein binding	nucleus; organelle lumen; cytoplasm	cell organization and biogenesis; metabolic process	1.18419	0.970263	1.0055	1.05332	1.00573	1.08954	0.98547	1.02691	-1.02571	0.737548
P09525	Annexin A4 OS=Homo sapiens GN=ANXA4 PE=1 SV=4 - [ANXA4_HUMAN]	35.8601	6.12549	53.92	8	2	enzyme regulator activity; metal ion binding	cytoplasm	cell death; regulation of biological process; cell communication; response to stimulus	1.0457	0.719068	0.930486	0.898418	0.813347	1.02987	0.784561	0.875926	-1.02568	0.863854
B2R8K8	cDNA, FLJ93949, highly similar to Homo sapiens NIMA (never in mitosis gene a)-related kinase 7 (NEK7), mRNA OS=Homo sapiens PE=2 SV=1 - [B2R8K8_HUMAN]	34.5144	8.25049	17.22	3	5	nucleotide binding; catalytic activity		metabolic process	1.0557	1.0982	1.0125	1.05547	0.978285	1.0496	1.05987	1.02925	-1.02547	0.50283
O00479	High mobility group nucleosome-binding domain-containing protein 4 OS=Homo sapiens GN=HMGN4 PE=1 SV=3 - [HMGN4_HUMAN]	9.53323	10.4771	10	1	1	DNA binding	chromosome; nucleus		1.00503	0.943146	0.904418	0.950865	1.03809	0.85482	0.889651	0.92752	-1.02517	0.731253
P49189	4-trimethylaminobutyraldehyde dehydrogenase OS=Homo sapiens GN=ALDH9A1 PE=1 SV=3 - [AL9A1_HUMAN]	53.767	5.87158	6.28	4	3	catalytic activity; protein binding; nucleotide binding	cytoplasm; mitochondrion; cytosol; membrane	development; metabolic process; cell communication	1.05301	0.931474	0.886329	0.956938	0.837235	1.06462	0.898495	0.93345	-1.02516	0.794142
Q86TL9	DnaJ (Hsp40) homolog, subfamily A, member 1, isoform CRA_b OS=Homo sapiens GN=DNAJA1 PE=2 SV=1 - [Q86TL9_HUMAN]	37.0208	8.54346	6.34	4	2	protein binding; metal ion binding		metabolic process	1.09708	1.03479	1.00275	1.04487	1.05061	0.999158	1.00868	1.01948	-1.02491	0.470418
Q8NBF2	NHL repeat-containing protein 2 OS=Homo sapiens GN=NHLRC2 PE=1 SV=1 - [NHLC2_HUMAN]	79.3935	5.5542	2.62	1	2	protein binding; antioxidant activity; catalytic activity		metabolic process	0.983349	1.21927	1.1167	1.10644	1.07706	1.06726	1.09473	1.07968	-1.02478	0.717061
B3KMP6	cDNA FLJ11861 fis, clone HEMBA1006885, highly similar to Proline synthetase co-transcribed bacterial homolog protein OS=Homo sapiens PE=2 SV=1 - [B3KMP6_HUMAN]	25.9212	6.43018	13.19	8	3				1.11006	1.13149	1.19582	1.14579	1.08693	1.11127	1.15699	1.1184	-1.02449	0.452496
B4DXY1	cDNA FLJ55045, highly similar to 26S proteasome non-ATPase regulatory subunit 2 OS=Homo sapiens PE=2 SV=1 - [B4DXY1_HUMAN]	82.1267	5.13525	7.61	10	5	enzyme regulator activity	proteasome	metabolic process; regulation of biological process	1.0384	0.82985	0.93868	0.935643	0.913437	0.886779	0.939677	0.913298	-1.02447	0.737287
E7EX44	Caldesmon OS=Homo sapiens GN=CALD1 PE=4 SV=1 - [E7EX44_HUMAN]	64.1307	7.02002	42.91	16	1	protein binding	membrane; cytoskeleton		1.03867	1.04605	1.20504	1.09659	1.03898	1.0901	1.08244	1.07051	-1.02436	0.668636
B4DHY1	Heterogeneous nuclear ribonucleoprotein H3 OS=Homo sapiens GN=HNRNPH3 PE=2 SV=1 - [B4DHY1_HUMAN]	24.8681	5.73193	16.81	3	3	nucleotide binding	nucleus; organelle lumen		0.993575	1.12004	0.882793	0.998803	0.840878	1.13165	0.952631	0.975053	-1.02436	0.838094
P84157	Matrix-remodeling-associated protein 7 OS=Homo sapiens GN=MXRA7 PE=1 SV=1 - [MXRA7_HUMAN]	21.4524	4.25928	10.78	1	3		membrane		1.01859	1.06868	0.929865	1.00571	0.963096	1.00209	0.980335	0.98184	-1.02431	0.601219
Q9P1A0	NDUFS1 protein OS=Homo sapiens GN=NDUFS1 PE=2 SV=1 - [Q9P1A0_HUMAN]	27.5623	5.98584	22.35	5	4	catalytic activity	cytoplasm; mitochondrion	metabolic process	1.02951	1.21	1.10784	1.11578	1.07142	1.15124	1.04539	1.08935	-1.02427	0.687998
H7C4W4	Follistatin-related protein 1 (Fragment) OS=Homo sapiens GN=FSTL1 PE=4 SV=1 - [H7C4W4_HUMAN]	2.36213	8.20654	40	6	1				0.90477	0.933941	0.977286	0.938666	1.02357	0.853081	0.872658	0.916436	-1.02426	0.720307
I3L1K6	Myosin light chain 4 (Fragment) OS=Homo sapiens GN=MYL4 PE=4 SV=1 - [I3L1K6_HUMAN]	18.8616	5.07178	33.72	6	5	metal ion binding			0.957309	1.0052	1.11666	1.02639	0.927562	1.2978	0.780998	1.00212	-1.02422	0.887381
B2RDY9	Adenylyl cyclase-associated protein OS=Homo sapiens PE=2 SV=1 - [B2RDY9_HUMAN]	51.5826	8.22119	44.42	18	16	protein binding		cell organization and biogenesis	0.98008	0.988945	0.966591	0.978539	1.01779	0.85612	0.992514	0.955475	-1.02414	0.672324
P48739	Phosphatidylinositol transfer protein beta isoform OS=Homo sapiens GN=PITPNB PE=1 SV=2 - [PIPNB_HUMAN]	31.5199	6.87354	21.03	8	4	transporter activity	cytoplasm; Golgi; membrane; endoplasmic reticulum	development; metabolic process; transport	1.11806	1.07091	1.01941	1.06946	1.06462	1.00479	1.0645	1.04464	-1.02376	0.514581
P60174	Triosephosphate isomerase OS=Homo sapiens GN=TPI1 PE=1 SV=3 - [TPIS_HUMAN]	30.7717	5.92236	65.73	4	16	catalytic activity	nucleus; cytoplasm; cytosol	metabolic process; development	0.979853	1.04623	1.00661	1.0109	1.00892	0.943762	1.00979	0.987491	-1.0237	0.467038
P0CG39	POTE ankyrin domain family member J OS=Homo sapiens GN=POTEJ PE=3 SV=1 - [POTEJ_HUMAN]	117.315	5.97314	7.51	27	1	protein binding; nucleotide binding			1.02841	1.06012	0.841785	0.976772	1.09205	0.794928	0.976627	0.954535	-1.0233	0.849773
P13667	Protein disulfide-isomerase A4 OS=Homo sapiens GN=PDIA4 PE=1 SV=2 - [PDIA4_HUMAN]	72.887	5.07178	12.25	1	7	catalytic activity; metal ion binding; protein binding	cytoplasm; endoplasmic reticulum; organelle lumen	metabolic process; transport; cellular homeostasis; regulation of biological process	0.965463	0.999177	1.04658	1.00374	0.972247	1.03711	0.934023	0.981127	-1.02305	0.585648
Q5TCU3	Tropomyosin 2 (Beta) OS=Homo sapiens GN=TPM2 PE=2 SV=1 - [Q5TCU3_HUMAN]	32.7946	4.67822	66.9	6	3	structural molecule activity; transporter activity	membrane	transport; cell communication	0.998356	0.996316	0.990183	0.994952	1.07592	0.911557	0.930141	0.972539	-1.02305	0.688802
P00441	Superoxide dismutase [Cu-Zn] OS=Homo sapiens GN=SOD1 PE=1 SV=2 - [SODC_HUMAN]	15.9259	6.12549	42.21	3	5	antioxidant activity; catalytic activity; metal ion binding; protein binding	extracellular; nucleus; organelle lumen; cytoplasm; mitochondrion; cytosol; membrane	cell communication; metabolic process; regulation of biological process; response to stimulus; development; reproduction; transport; cell death; cell organization and biogenesis; cellular homeostasis; coagulation; cellular component movement; cell differentiation	1.03265	1.02554	1.01125	1.02315	1.05026	0.961052	0.990668	1.00066	-1.02247	0.451418
Q7KZJ3	Catenin (Cadherin-associated protein), delta 1 OS=Homo sapiens PE=2 SV=1 - [Q7KZJ3_HUMAN]	67.9611	8.1333	7.87	8	4	protein binding			0.939021	1.05379	1.03329	1.0087	0.946225	0.97174	1.04197	0.986645	-1.02235	0.653079
B7Z4B2	cDNA FLJ56108, highly similar to Puromycin-sensitive aminopeptidase (EC 3.4.11.-) OS=Homo sapiens PE=2 SV=1 - [B7Z4B2_HUMAN]	92.807	5.40186	15.88	21	12	catalytic activity; metal ion binding	membrane	metabolic process	1.09954	1.05284	0.995869	1.04942	1.04244	0.991731	1.04528	1.02648	-1.02234	0.544334
B7Z5S9	cDNA FLJ61359, highly similar to Adapter-relatedprotein complex 2 alpha- 2 subunit OS=Homo sapiens PE=2 SV=1 - [B7Z5S9_HUMAN]	102.993	6.96143	7.63	5	3	transporter activity	membrane; cytoplasm	transport	0.893914	0.880539	0.931129	0.901861	0.932744	0.866223	0.847693	0.88222	-1.02226	0.547532
B4DFP1	cDNA FLJ51818, highly similar to Phosphoglucomutase-1 (EC 5.4.2.2) OS=Homo sapiens PE=2 SV=1 - [B4DFP1_HUMAN]	58.702	6.04932	23.98	5	12	metal ion binding; catalytic activity		metabolic process	1.04022	0.962076	1.00669	1.003	0.983682	0.978876	0.981098	0.981219	-1.02219	0.391306
B4DEK4	Sorting nexin-2 OS=Homo sapiens GN=SNX2 PE=2 SV=1 - [B4DEK4_HUMAN]	46.0687	7.23975	16.92	6	5	protein binding		cell communication	1.16212	1.30827	1.31218	1.26086	1.08668	1.49151	1.12256	1.23358	-1.02211	0.853471
P10768	S-formylglutathione hydrolase OS=Homo sapiens GN=ESD PE=1 SV=2 - [ESTD_HUMAN]	31.4425	7.02002	18.09	2	5	catalytic activity	nucleus; cytoplasm; Golgi	metabolic process	0.945665	1.00354	0.922815	0.95734	1.0257	0.811815	0.97282	0.936778	-1.02195	0.779484
Q9BTT5	Similar to NADH dehydrogenase (Ubiquinone) 1 alpha subcomplex, 9 (39kD) (Fragment) OS=Homo sapiens PE=2 SV=1 - [Q9BTT5_HUMAN]	38.4175	9.67139	10.06	3	3	nucleotide binding; catalytic activity		metabolic process	1.18934	0.876913	0.936363	1.00087	0.922318	1.01413	1.00185	0.979433	-1.02189	0.840729
A7E2D8	ATP2B4 protein OS=Homo sapiens GN=ATP2B4 PE=2 SV=1 - [A7E2D8_HUMAN]	128.749	7.38623	9.02	11	8	nucleotide binding; catalytic activity; transporter activity; metal ion binding	membrane	metabolic process; transport	1.20427	1.10452	1.15863	1.15581	1.10874	1.20951	1.07519	1.13115	-1.0218	0.645161
A8KA19	cDNA FLJ75831, highly similar to Homo sapiens exportin, tRNA (nuclear export receptor for tRNAs) (XPOT), mRNA OS=Homo sapiens PE=2 SV=1 - [A8KA19_HUMAN]	109.849	5.38916	4.26	2	3	transporter activity		transport	1.03227	1.00405	1.09519	1.04384	1.00131	1.11229	0.951158	1.02159	-1.02178	0.704974
G8JLA8	Transforming growth factor-beta-induced protein ig-h3 OS=Homo sapiens GN=TGFBI PE=4 SV=1 - [G8JLA8_HUMAN]	74.6469	7.25439	36.75	11	19	protein binding			1.0106	1.04558	0.914798	0.990326	1.08707	0.869694	0.951164	0.969309	-1.02168	0.79181
P24844	Myosin regulatory light polypeptide 9 OS=Homo sapiens GN=MYL9 PE=1 SV=4 - [MYL9_HUMAN]	19.8144	4.91943	62.21	4	3	metal ion binding; structural molecule activity	cytoskeleton; cytoplasm; cytosol	regulation of biological process; cell differentiation; cell organization and biogenesis; development; response to stimulus	0.980209	1.05272	0.92064	0.984523	1.01667	0.847531	1.02678	0.96366	-1.02165	0.779195
E1CKY7	Smooth muscle type of myosin light chain phosphatase small subunit OS=Homo sapiens GN=sm-M20 PE=2 SV=1 - [E1CKY7_HUMAN]	21.3541	9.68604	20.97	3	2				1.06734	0.960309	0.983742	1.0038	1.03986	0.950791	0.95761	0.982754	-1.02141	0.652378
P50454	Serpin H1 OS=Homo sapiens GN=SERPINH1 PE=1 SV=2 - [SERPH_HUMAN]	46.4112	8.68994	37.8	16	14	enzyme regulator activity; protein binding	cytoplasm; endoplasmic reticulum; organelle lumen	response to stimulus; metabolic process; regulation of biological process; cell organization and biogenesis	0.986491	1.05121	0.97467	1.00412	0.988331	1.00806	0.952858	0.983083	-1.0214	0.504903
F2Z2Y6	N-alpha-acetyltransferase 38, NatC auxiliary subunit OS=Homo sapiens GN=NAA38 PE=4 SV=1 - [F2Z2Y6_HUMAN]	7.3668	4.88135	38.81	4	2	RNA binding		metabolic process	1.00829	1.23138	1.18658	1.14208	1.05289	1.09224	1.2096	1.11824	-1.02132	0.787718
E5RJ68	AP-3 complex subunit beta-1 OS=Homo sapiens GN=AP3B1 PE=4 SV=1 - [E5RJ68_HUMAN]	116.122	6.30322	2.78	4	2	transporter activity	cytoplasm; Golgi; membrane	transport; coagulation; response to stimulus; cell differentiation; development; regulation of biological process	0.950219	1.09152	0.981945	1.00789	0.968031	0.953066	1.03955	0.986882	-1.02129	0.698378
Q9NUP3	cDNA FLJ11224 fis, clone PLACE1008273, moderately similar to COATOMER GAMMA SUBUNIT OS=Homo sapiens PE=2 SV=1 - [Q9NUP3_HUMAN]	53.9897	6.21436	3.93	5	1	structural molecule activity	cytoplasm; Golgi; membrane	transport	0.784094	0.756763	0.816762	0.785873	0.806953	0.701947	0.800058	0.769653	-1.02107	0.692125
Q16643	Drebrin OS=Homo sapiens GN=DBN1 PE=1 SV=4 - [DREB_HUMAN]	71.3854	4.44971	7.4	8	3	protein binding	cytoplasm; cytoskeleton	cell organization and biogenesis; development; cell differentiation; cell communication; regulation of biological process; cell proliferation	0.936345	1.15685	1.12561	1.07293	1.06621	1.05603	1.03063	1.05096	-1.02091	0.768247
B2R876	P2X purinoceptor OS=Homo sapiens PE=2 SV=1 - [B2R876_HUMAN]	44.8911	8.47021	8.02	2	3	receptor activity; transporter activity; nucleotide binding	membrane	transport	1.32172	1.17053	1.00779	1.16668	1.03228	1.33816	1.05817	1.14287	-1.02083	0.867046
B4DN36	TSC22 domain family, member 2, isoform CRA_d OS=Homo sapiens GN=TSC22D2 PE=2 SV=1 - [B4DN36_HUMAN]	13.3137	4.52588	12.9	15	2			metabolic process; regulation of biological process	1.09968	0.988758	0.983975	1.02414	1.03464	1.06373	0.911409	1.00326	-1.02081	0.74568
Q96KK5	Histone H2A type 1-H OS=Homo sapiens GN=HIST1H2AH PE=1 SV=3 - [H2A1H_HUMAN]	13.8978	10.8872	32.81	19	1	DNA binding	chromosome; nucleus	cell organization and biogenesis; metabolic process	1.06965	0.992974	1.06252	1.04171	1.07629	0.944753	1.04098	1.02067	-1.02061	0.673049
B7Z478	Proteasome (Prosome, macropain) subunit, beta type, 2, isoform CRA_b OS=Homo sapiens GN=PSMB2 PE=2 SV=1 - [B7Z478_HUMAN]	20.1943	7.44482	14.77	3	2	catalytic activity	proteasome	metabolic process	1.02721	1.05164	1.19188	1.09024	0.972495	1.28315	0.949537	1.06839	-1.02045	0.863458
P30050	60S ribosomal protein L12 OS=Homo sapiens GN=RPL12 PE=1 SV=1 - [RL12_HUMAN]	17.8075	9.42236	35.15	3	4	RNA binding; structural molecule activity	cytoplasm; cytosol; ribosome	metabolic process; cell organization and biogenesis; transport; reproduction	0.999924	1.04965	0.942563	0.997379	0.939589	1.01666	0.976254	0.977501	-1.02034	0.629536
P13639	Elongation factor 2 OS=Homo sapiens GN=EEF2 PE=1 SV=4 - [EF2_HUMAN]	95.277	6.82959	24.13	7	20	nucleotide binding; RNA binding; catalytic activity	cytoplasm; cytosol	metabolic process	1.01937	0.990956	1.00498	1.0051	0.964917	1.00375	0.98672	0.985129	-1.02027	0.22453
B7Z4Z0	cDNA FLJ51916, highly similar to Type II inositol-3,4-bisphosphate4-phosphatase (EC 3.1.3.66) OS=Homo sapiens PE=2 SV=1 - [B7Z4Z0_HUMAN]	74.5358	5.79541	3.96	9	2		membrane		1.06257	1.15219	1.09596	1.10357	1.13736	1.18466	0.923248	1.08176	-1.02017	0.809154
B2R6D0	cDNA, FLJ92896, highly similar to Homo sapiens proteasome (prosome, macropain) 26S subunit, non-ATPase, 1 (PSMD1), mRNA OS=Homo sapiens PE=2 SV=1 - [B2R6D0_HUMAN]	105.771	5.38916	3.46	5	2	enzyme regulator activity	proteasome	metabolic process; regulation of biological process	1.01755	1.19345	1.02406	1.07835	1.06108	1.0442	1.06589	1.05706	-1.02015	0.731891
Q16555	Dihydropyrimidinase-related protein 2 OS=Homo sapiens GN=DPYSL2 PE=1 SV=1 - [DPYL2_HUMAN]	62.2546	6.37939	21.15	6	4	catalytic activity; protein binding	cytoplasm; mitochondrion; cytosol	response to stimulus; metabolic process; cell organization and biogenesis; cell communication; regulation of biological process; development; cell differentiation; transport	0.909277	0.963911	0.909544	0.927577	0.983178	0.806265	0.938387	0.909277	-1.02013	0.760714
B5BTY4	ATP-dependent RNA helicase DDX3X OS=Homo sapiens GN=DDX3X PE=2 SV=1 - [B5BTY4_HUMAN]	73.126	7.35693	12.54	9	7	nucleotide binding; catalytic activity			0.968276	1.13485	0.916356	1.00649	1.05937	1.01206	0.888912	0.986781	-1.01998	0.824383
P33402	Guanylate cyclase soluble subunit alpha-2 OS=Homo sapiens GN=GUCY1A2 PE=1 SV=1 - [GCYA2_HUMAN]	81.6975	7.66455	3.01	2	2	nucleotide binding; catalytic activity	cytoplasm; cytosol	metabolic process; cell communication; regulation of biological process; response to stimulus; coagulation	0.753415	0.804473	0.757749	0.771879	0.817624	0.66512	0.787689	0.756811	-1.01991	0.775706
B2RBR9	cDNA, FLJ95650, highly similar to Homo sapiens karyopherin (importin) beta 1 (KPNB1), mRNA OS=Homo sapiens PE=2 SV=1 - [B2RBR9_HUMAN]	97.122	4.77979	8.9	9	6	protein binding; transporter activity		transport	1.01946	0.941595	1.04511	1.00205	0.941213	0.962833	1.04353	0.982525	-1.01988	0.680286
B3KUL5	Oxysterol-binding protein OS=Homo sapiens PE=2 SV=1 - [B3KUL5_HUMAN]	83.8903	8.30908	3.4	7	2	protein binding		transport	0.85414	1.31889	0.594729	0.922586	0.849141	0.988587	0.876257	0.904662	-1.01981	0.937877
F2Z2Q2	Disheveled-associated activator of morphogenesis 2 OS=Homo sapiens GN=DAAM2 PE=4 SV=1 - [F2Z2Q2_HUMAN]	14.8953	7.31299	9.85	4	1	protein binding		cell organization and biogenesis	0.971737	0.887125	1.19387	1.01758	1.08743	1.00694	0.89971	0.998027	-1.01959	0.863177
B4DHG0	Dihydrolipoyl dehydrogenase, mitochondrial OS=Homo sapiens GN=DLD PE=2 SV=1 - [B4DHG0_HUMAN]	43.5596	7.03467	16.34	6	5	catalytic activity; nucleotide binding	cytoplasm; mitochondrion; vacuole	metabolic process; development; cellular homeostasis; regulation of biological process; cell differentiation; reproduction	0.99057	1.00734	1.02283	1.00691	0.999981	1.00746	0.955606	0.987682	-1.01947	0.361225
P08123	Collagen alpha-2(I) chain OS=Homo sapiens GN=COL1A2 PE=1 SV=7 - [CO1A2_HUMAN]	129.235	8.95361	15.15	2	18	structural molecule activity; protein binding	extracellular; cytoplasm; endoplasmic reticulum; organelle lumen	development; cell communication; regulation of biological process; response to stimulus; cell differentiation; cell organization and biogenesis; coagulation; cellular component movement	0.751975	1.64151	0.968941	1.12081	0.860895	1.09516	1.34269	1.09958	-1.0193	0.947297
P06733	Alpha-enolase OS=Homo sapiens GN=ENO1 PE=1 SV=2 - [ENOA_HUMAN]	47.1393	7.38623	61.98	11	17	metal ion binding; DNA binding; catalytic activity; protein binding	cytoplasm; cytosol; nucleus; membrane	metabolic process; regulation of biological process; response to stimulus; cell growth; cell organization and biogenesis	1.04099	0.956765	0.999445	0.999067	1.00735	0.978096	0.955029	0.980158	-1.01929	0.545183
B4DSQ5	cDNA FLJ53608, highly similar to Protein transport protein Sec23A OS=Homo sapiens PE=2 SV=1 - [B4DSQ5_HUMAN]	82.8745	7.1958	9.92	18	6	metal ion binding	cytoplasm; membrane	transport	1.05084	1.02399	0.91777	0.997533	0.954093	1.05265	0.929419	0.978721	-1.01922	0.751192
E7EUY0	DNA-dependent protein kinase catalytic subunit OS=Homo sapiens GN=PRKDC PE=4 SV=1 - [E7EUY0_HUMAN]	465.089	7.1665	2.66	3	10	nucleotide binding; DNA binding; catalytic activity; protein binding	nucleus	metabolic process; response to stimulus	1.02003	1.01893	0.953871	0.99761	0.969934	0.967852	0.998667	0.978818	-1.0192	0.477794
P37802	Transgelin-2 OS=Homo sapiens GN=TAGLN2 PE=1 SV=3 - [TAGL2_HUMAN]	22.3772	8.25049	46.73	2	7	protein binding	membrane; nucleus	development	1.16233	0.904696	1.03689	1.03464	1.0532	1.02938	0.963361	1.01531	-1.01903	0.818978
P24593	Insulin-like growth factor-binding protein 5 OS=Homo sapiens GN=IGFBP5 PE=1 SV=1 - [IBP5_HUMAN]	30.55	8.20654	10.66	2	3	protein binding	extracellular	cell growth; cell organization and biogenesis; regulation of biological process; cell differentiation; metabolic process; cell communication; response to stimulus; cellular component movement; development; cell proliferation	1.05359	0.973011	1.04075	1.02245	1.16084	0.98987	0.859792	1.0035	-1.01888	0.844706
A8K0F7	cDNA FLJ76587, highly similar to Homo sapiens vitamin K epoxide reductase complex, subunit 1-like 1 (VKORC1L1), mRNA OS=Homo sapiens PE=2 SV=1 - [A8K0F7_HUMAN]	19.7626	9.12939	6.25	2	1				0.904398	0.846772	0.864175	0.871782	1.01759	0.710037	0.839825	0.855817	-1.01865	0.868921
B2RBH2	cDNA, FLJ95508, highly similar to Homo sapiens 5'-nucleotidase, ecto (CD73) (NT5E), mRNA OS=Homo sapiens PE=2 SV=1 - [B2RBH2_HUMAN]	63.3555	7.03467	5.75	5	3	nucleotide binding; catalytic activity; metal ion binding		metabolic process	0.978419	1.21982	0.990505	1.06291	1.03418	1.04307	1.05312	1.04346	-1.01865	0.81692
Q13423	NAD(P) transhydrogenase, mitochondrial OS=Homo sapiens GN=NNT PE=1 SV=3 - [NNTM_HUMAN]	113.823	8.08936	12.71	8	12	nucleotide binding; catalytic activity; transporter activity	cytoplasm; mitochondrion; membrane	metabolic process; transport	1.03223	1.05024	1.04824	1.04357	1.07363	1.02157	0.97907	1.02476	-1.01836	0.537457
B7Z5V0	cDNA FLJ53647, highly similar to Four and a half LIM domains protein 1 OS=Homo sapiens PE=2 SV=1 - [B7Z5V0_HUMAN]	31.2034	8.41162	53.45	4	2	metal ion binding			0.895182	1.01723	1.0646	0.992337	1.05709	0.905737	0.960813	0.974547	-1.01826	0.804024
H0Y9D8	Inorganic pyrophosphatase 2, mitochondrial (Fragment) OS=Homo sapiens GN=PPA2 PE=4 SV=1 - [H0Y9D8_HUMAN]	25.618	7.76709	7.52	9	1	metal ion binding; catalytic activity	cytoplasm; membrane	metabolic process	1.01362	1.00911	0.927502	0.983411	1.05915	0.856717	0.98154	0.965802	-1.01823	0.800671
Q7Z7G0	Target of Nesh-SH3 OS=Homo sapiens GN=ABI3BP PE=1 SV=1 - [TARSH_HUMAN]	118.569	9.43701	4.19	8	3	protein binding	extracellular		0.92658	1.30193	0.927527	1.05201	0.977313	0.943365	1.17894	1.03321	-1.0182	0.903056
P61106	Ras-related protein Rab-14 OS=Homo sapiens GN=RAB14 PE=1 SV=4 - [RAB14_HUMAN]	23.8819	6.21436	15.81	1	3	nucleotide binding; protein binding; catalytic activity	cytoplasm; Golgi; membrane; nucleus; vacuole; endosome; endoplasmic reticulum; cytosol	metabolic process; transport; cell communication; regulation of biological process; response to stimulus; development	1.03965	0.833171	0.960056	0.944292	0.94313	0.924532	0.914686	0.927449	-1.01816	0.795154
B4DUA5	cDNA FLJ59430, highly similar to Protein disulfide-isomerase (EC 5.3.4.1) OS=Homo sapiens PE=2 SV=1 - [B4DUA5_HUMAN]	51.2207	4.88135	41.81	21	20	catalytic activity		metabolic process; cellular homeostasis; regulation of biological process	0.97015	1.01363	0.968106	0.983962	0.98423	0.948042	0.967039	0.966437	-1.01813	0.389069
B3KVX6	cDNA FLJ41699 fis, clone HCHON2004776, highly similar to Homo sapiens cytoskeleton-associated protein 4 (CKAP4), mRNA OS=Homo sapiens PE=2 SV=1 - [B3KVX6_HUMAN]	58.1158	5.24951	35.12	11	16				0.97787	1.03257	1.02985	1.01343	0.975787	0.980868	1.02988	0.995512	-1.018	0.509712
P36957	Dihydrolipoyllysine-residue succinyltransferase component of 2-oxoglutarate dehydrogenase complex, mitochondrial OS=Homo sapiens GN=DLST PE=1 SV=4 - [ODO2_HUMAN]	48.7245	8.95361	11.7	11	5	catalytic activity	nucleus; cytoplasm; mitochondrion; organelle lumen	metabolic process	1.25582	0.999689	1.03701	1.09751	1.06681	1.04621	1.12137	1.07813	-1.01797	0.826824
Q9BUD9	AAK1 protein OS=Homo sapiens GN=AAK1 PE=2 SV=1 - [Q9BUD9_HUMAN]	52.0116	8.77783	1.9	5	1	catalytic activity; nucleotide binding		metabolic process	0.849048	0.919046	0.990194	0.919429	0.872287	1.0091	0.828854	0.903414	-1.01773	0.825107
Q9NZB2	Constitutive coactivator of PPAR-gamma-like protein 1 OS=Homo sapiens GN=FAM120A PE=1 SV=2 - [F120A_HUMAN]	121.811	8.88037	0.98	1	1	RNA binding	cytoplasm; membrane		0.94067	0.970153	1.01566	0.975494	0.964669	1.03815	0.873354	0.958724	-1.01749	0.765023
P07996	Thrombospondin-1 OS=Homo sapiens GN=THBS1 PE=1 SV=2 - [TSP1_HUMAN]	129.3	4.94482	12.14	5	14	protein binding; metal ion binding	extracellular; cell surface; membrane; cytoplasm; organelle lumen	cell communication; metabolic process; regulation of biological process; response to stimulus; cell proliferation; development; defense response; transport; cell death; coagulation; cellular component movement; cell organization and biogenesis	1.07142	0.914974	1.03546	1.00728	0.925854	0.969254	1.07503	0.990046	-1.01741	0.803423
F5H3I4	Alpha-centractin OS=Homo sapiens GN=ACTR1A PE=3 SV=1 - [F5H3I4_HUMAN]	34.5358	6.45557	9.27	5	1	nucleotide binding	cytoplasm; cytoskeleton		1.14561	0.828855	1.02987	1.00144	0.889674	1.1333	0.929954	0.984309	-1.01741	0.89279
D6R937	Endothelial monocyte-activating polypeptide 2 (Fragment) OS=Homo sapiens GN=AIMP1 PE=4 SV=1 - [D6R937_HUMAN]	16.568	9.26123	8	3	1	protein binding			1.04517	0.810067	1.02577	0.960336	0.89288	1.01289	0.926004	0.943925	-1.01739	0.853608
K7ELP0	Tropomyosin alpha-4 chain (Fragment) OS=Homo sapiens GN=TPM4 PE=4 SV=1 - [K7ELP0_HUMAN]	8.01803	5.0083	53.62	2	1				1.09096	1.00365	0.971177	1.02193	1.03957	1.10352	0.870807	1.00463	-1.01722	0.835511
P12277	Creatine kinase B-type OS=Homo sapiens GN=CKB PE=1 SV=1 - [KCRB_HUMAN]	42.6173	5.59229	53.28	6	15	nucleotide binding; catalytic activity; protein binding	cytoplasm; cytosol	metabolic process	1.02749	1.10169	1.00452	1.04457	0.984585	1.08488	1.01123	1.0269	-1.01721	0.695216
Q14204	Cytoplasmic dynein 1 heavy chain 1 OS=Homo sapiens GN=DYNC1H1 PE=1 SV=5 - [DYHC1_HUMAN]	532.072	6.40479	15.2	6	59	nucleotide binding; catalytic activity; motor activity; protein binding	cytoplasm; Golgi; cytoskeleton; cytosol	metabolic process; transport; cellular component movement; cell organization and biogenesis; cell death	1.04548	1.02773	1.00693	1.02671	0.975508	1.042	1.01056	1.00936	-1.0172	0.477993
E9PR42	Lysosomal Pro-X carboxypeptidase (Fragment) OS=Homo sapiens GN=PRCP PE=4 SV=1 - [E9PR42_HUMAN]	3.13049	4.60205	34.62	14	1	catalytic activity		metabolic process	1.08348	1.01294	0.977951	1.02479	1.11159	0.896274	1.01473	1.00753	-1.01713	0.816226
Q562Z4	Actin-like protein (Fragment) OS=Homo sapiens GN=ACT PE=2 SV=1 - [Q562Z4_HUMAN]	11.548	7.57666	31.07	2	1		cytoskeleton; cytoplasm		1.14926	0.993124	0.959481	1.03395	1.10647	0.896959	1.04648	1.01664	-1.01704	0.849268
D6RGZ6	Versican core protein (Fragment) OS=Homo sapiens GN=VCAN PE=4 SV=1 - [D6RGZ6_HUMAN]	135.661	4.50049	9.6	3	1	protein binding	membrane		0.938282	0.955466	1.04563	0.979793	0.94108	0.877724	1.07138	0.963395	-1.01702	0.81605
Q2TNB3	Cell migration-inducing protein 22 OS=Homo sapiens PE=2 SV=1 - [Q2TNB3_HUMAN]	27.3313	5.57959	5.44	3	1		proteasome		1.0178	1.01204	1.04734	1.02573	0.806399	1.28836	0.930972	1.00858	-1.017	0.911462
E5RHG6	Tubulin-specific chaperone A OS=Homo sapiens GN=TBCA PE=4 SV=1 - [E5RHG6_HUMAN]	7.30893	9.27588	16.13	6	1	protein binding	cytoskeleton	cell organization and biogenesis	1.0388	0.981976	1.01678	1.01252	0.954969	1.0395	0.992759	0.995743	-1.01685	0.600145
Q15365	Poly(rC)-binding protein 1 OS=Homo sapiens GN=PCBP1 PE=1 SV=2 - [PCBP1_HUMAN]	37.4739	7.09326	18.26	2	4	DNA binding; RNA binding; protein binding	nucleus; organelle lumen; cytoplasm	metabolic process	1.01597	1.00012	1.04066	1.01892	0.949891	1.08336	0.973339	1.0022	-1.01668	0.715996
H7BXD8	Galectin-8 (Fragment) OS=Homo sapiens GN=LGALS8 PE=4 SV=1 - [H7BXD8_HUMAN]	19.5563	9.62744	16.57	15	3				1.07118	1.02213	1.06259	1.05197	1.10223	0.960138	1.04195	1.03477	-1.01662	0.715102
B0AZQ4	cDNA, FLJ79494, highly similar to Structural maintenance of chromosome 3 OS=Homo sapiens PE=2 SV=1 - [B0AZQ4_HUMAN]	141.442	7.18115	0.49	3	1	protein binding; nucleotide binding	chromosome	cell organization and biogenesis	0.750626	0.880232	1.09887	0.909909	0.705394	0.764759	1.21564	0.895264	-1.01636	0.942411
Q70T18	BBF2H7/FUS protein (Fragment) OS=Homo sapiens PE=2 SV=1 - [Q70T18_HUMAN]	16.0968	8.99756	5.1	8	1	nucleotide binding			0.907202	1.00218	0.985871	0.965084	0.935371	0.899973	1.01337	0.949571	-1.01634	0.745047
A8K3A8	cDNA FLJ75085, highly similar to Homo sapiens glutaminyl-tRNA synthetase (QARS), mRNA OS=Homo sapiens PE=2 SV=1 - [A8K3A8_HUMAN]	87.7529	7.15186	10.32	14	7	nucleotide binding; catalytic activity	cytoplasm	metabolic process	1.00042	0.917911	1.04026	0.986197	0.949589	1.01245	0.949236	0.970425	-1.01625	0.724531
Q04760	Lactoylglutathione lyase OS=Homo sapiens GN=GLO1 PE=1 SV=4 - [LGUL_HUMAN]	20.7642	5.31299	38.59	1	7	catalytic activity; metal ion binding	cytoplasm	metabolic process; regulation of biological process; cell death	1.06667	0.992705	1.02757	1.02898	0.973226	1.0627	1.0025	1.01281	-1.01597	0.658286
B4E2L8	cDNA FLJ53487, highly similar to Coagulation factor XIII A chain (EC 2.3.2.13) OS=Homo sapiens PE=2 SV=1 - [B4E2L8_HUMAN]	70.299	5.33838	6.07	5	3	catalytic activity; metal ion binding		metabolic process	1.15559	0.913339	1.08824	1.05239	0.950285	0.872624	1.28487	1.03593	-1.01589	0.915423
P62333	26S protease regulatory subunit 10B OS=Homo sapiens GN=PSMC6 PE=1 SV=1 - [PRS10_HUMAN]	44.1451	7.48877	8.74	1	3	nucleotide binding; RNA binding; catalytic activity; protein binding	proteasome; nucleus; organelle lumen; cytoplasm; cytosol	regulation of biological process; metabolic process; response to stimulus; cell death; cell communication	0.989799	0.966752	1.00914	0.988564	0.862859	1.1301	0.926579	0.973179	-1.01581	0.859477
H0YEN5	40S ribosomal protein S2 (Fragment) OS=Homo sapiens GN=RPS2 PE=3 SV=1 - [H0YEN5_HUMAN]	21.1404	9.83252	15.9	16	3	RNA binding; structural molecule activity	cytoplasm; ribosome; membrane	metabolic process	1.01286	0.872829	0.9148	0.933496	0.885868	0.931564	0.939597	0.91901	-1.01576	0.762305
P52943	Cysteine-rich protein 2 OS=Homo sapiens GN=CRIP2 PE=1 SV=1 - [CRIP2_HUMAN]	22.478	8.71924	39.42	5	5	metal ion binding			1.03001	1.01563	0.924474	0.990038	1.03852	0.776949	1.10869	0.97472	-1.01572	0.892277
Q93034	Cullin-5 OS=Homo sapiens GN=CUL5 PE=1 SV=4 - [CUL5_HUMAN]	90.8974	7.94287	2.31	1	2	receptor activity; transporter activity; protein binding	cytoplasm; cytosol	metabolic process; regulation of biological process; cell proliferation; cell death; reproduction; transport	0.929745	1.00522	0.898466	0.944477	1.03478	0.799341	0.955931	0.930017	-1.01555	0.858557
Q4LE74	MYO9B variant protein (Fragment) OS=Homo sapiens GN=MYO9B variant protein PE=2 SV=1 - [Q4LE74_HUMAN]	229.571	8.5874	1.04	2	2	nucleotide binding; catalytic activity; motor activity; structural molecule activity; protein binding; metal ion binding	cytoplasm; cytoskeleton	cell communication; regulation of biological process; response to stimulus	0.934263	0.922375	0.958847	0.938495	0.916428	0.916789	0.939166	0.924128	-1.01555	0.334678
P30041	Peroxiredoxin-6 OS=Homo sapiens GN=PRDX6 PE=1 SV=3 - [PRDX6_HUMAN]	25.0192	6.37939	29.02	3	6	catalytic activity; antioxidant activity; protein binding	cytoplasm; vacuole; cytosol	response to stimulus; metabolic process	0.977287	1.00131	0.95105	0.976549	0.982231	0.88438	1.01839	0.961667	-1.01548	0.744341
Q9Y2D5	A-kinase anchor protein 2 OS=Homo sapiens GN=AKAP2 PE=1 SV=3 - [AKAP2_HUMAN]	94.6028	5.10986	5.59	4	4	protein binding			1.07167	1.16352	1.0581	1.09776	1.01764	1.11901	1.10706	1.08124	-1.01528	0.737779
Q99719	Septin-5 OS=Homo sapiens GN=SEPT5 PE=1 SV=1 - [SEPT5_HUMAN]	42.7497	6.66846	9.49	10	2	nucleotide binding; catalytic activity; structural molecule activity; protein binding	cytoplasm; cytoskeleton; membrane	cell division; metabolic process; cell communication; transport; regulation of biological process	0.935376	1.22692	0.912642	1.02498	1.15628	0.681319	1.19145	1.00968	-1.01515	0.940667
Q92905	COP9 signalosome complex subunit 5 OS=Homo sapiens GN=COPS5 PE=1 SV=4 - [CSN5_HUMAN]	37.5547	6.53662	6.89	3	2	RNA binding; protein binding; catalytic activity; metal ion binding	nucleus; organelle lumen; cytoplasm	metabolic process; regulation of biological process; cell communication; response to stimulus	0.895035	0.820566	0.83607	0.850557	0.866399	0.844951	0.802253	0.837868	-1.01514	0.689217
P61158	Actin-related protein 3 OS=Homo sapiens GN=ACTR3 PE=1 SV=3 - [ARP3_HUMAN]	47.341	5.88428	24.16	7	9	nucleotide binding; protein binding	cytoplasm; Golgi; membrane; cytoskeleton	cellular component movement; cell division; response to stimulus; cell organization and biogenesis; regulation of biological process; cell differentiation; development; reproduction	1.01497	0.970518	0.923061	0.969516	0.988495	0.849692	1.02713	0.955106	-1.01509	0.822154
B5BU72	Phosphatidylinositol-binding clathrin assembly protein isoform 2 OS=Homo sapiens GN=PICALM PE=2 SV=1 - [B5BU72_HUMAN]	66.3518	8.67529	6.89	20	3	protein binding	cytoplasm; membrane	cell organization and biogenesis; transport	1.19254	0.949617	1.07121	1.07112	1.01069	1.04219	1.11317	1.05535	-1.01495	0.846482
F8WF49	Disks large-associated protein 4 OS=Homo sapiens GN=DLGAP4 PE=4 SV=1 - [F8WF49_HUMAN]	26.9239	4.88135	3.28	2	1			cell communication	0.702768	0.985341	0.807341	0.831817	0.992871	0.533499	0.932566	0.819645	-1.01485	0.94509
B3KNU0	cDNA FLJ30470 fis, clone BRAWH1000040, highly similar to Rap1 GTPase-GDP dissociation stimulator 1 OS=Homo sapiens PE=2 SV=1 - [B3KNU0_HUMAN]	66.3365	5.31299	8.4	16	4	protein binding			1.04357	0.927061	1.06052	1.01038	1.01332	0.950659	1.02318	0.99572	-1.01473	0.773857
B5BU83	Stathmin OS=Homo sapiens GN=STMN1 PE=2 SV=1 - [B5BU83_HUMAN]	17.32	5.97314	22.15	9	3		membrane	cell communication; regulation of biological process; response to stimulus	0.946983	1.00626	1.10678	1.02001	0.857964	1.07084	1.08718	1.00533	-1.0146	0.874667
O00291	Huntingtin-interacting protein 1 OS=Homo sapiens GN=HIP1 PE=1 SV=5 - [HIP1_HUMAN]	116.148	5.30029	3.76	4	4	catalytic activity; motor activity; protein binding; structural molecule activity	nucleus; cytoplasm; Golgi; cytoskeleton; membrane; mitochondrion	cell organization and biogenesis; metabolic process; regulation of biological process; transport; cell death; cell differentiation	1.01624	1.02626	1.00426	1.01559	1.05104	0.994161	0.95898	1.00139	-1.01417	0.633811
Q9BRX8	Redox-regulatory protein FAM213A OS=Homo sapiens GN=FAM213A PE=1 SV=3 - [F213A_HUMAN]	25.7474	8.83643	13.54	1	3	antioxidant activity; catalytic activity	cytoplasm; mitochondrion	cell differentiation; development; regulation of biological process; metabolic process	1.03055	0.882189	1.07875	0.997163	0.964662	1.0204	0.964699	0.983254	-1.01415	0.833485
B4DY23	cDNA FLJ61188, highly similar to Basigin OS=Homo sapiens PE=2 SV=1 - [B4DY23_HUMAN]	28.4143	6.01123	10.69	5	2	protein binding	membrane		1.02682	1.07335	1.08835	1.06284	0.923778	1.21206	1.00858	1.04814	-1.01403	0.874759
O43837	Isocitrate dehydrogenase [NAD] subunit beta, mitochondrial OS=Homo sapiens GN=IDH3B PE=1 SV=2 - [IDH3B_HUMAN]	42.1566	8.45557	3.12	1	1	metal ion binding; catalytic activity; nucleotide binding	cytoplasm; mitochondrion; organelle lumen	metabolic process	0.761811	1.01686	0.749643	0.842771	0.957187	0.632866	0.903382	0.831145	-1.01399	0.934484
P06899	Histone H2B type 1-J OS=Homo sapiens GN=HIST1H2BJ PE=1 SV=3 - [H2B1J_HUMAN]	13.8956	10.3159	62.7	9	2	DNA binding	chromosome; nucleus	cell organization and biogenesis; metabolic process; defense response; response to stimulus	0.90704	1.00685	0.859825	0.924572	1.01865	0.73527	0.981545	0.911822	-1.01398	0.903656
Q96GD0	Pyridoxal phosphate phosphatase OS=Homo sapiens GN=PDXP PE=1 SV=2 - [PLPP_HUMAN]	31.6783	6.55127	7.77	3	2	catalytic activity; protein binding; metal ion binding	cytoplasm; cytosol; cytoskeleton; membrane	metabolic process; cell organization and biogenesis; regulation of biological process; cell division; response to stimulus	0.786396	0.955284	0.926386	0.889355	0.997623	0.855645	0.77807	0.877113	-1.01396	0.88958
Q13228	Selenium-binding protein 1 OS=Homo sapiens GN=SELENBP1 PE=1 SV=2 - [SBP1_HUMAN]	52.3576	6.3667	23.94	13	9	protein binding	nucleus; organelle lumen; cytoplasm; cytosol; membrane	transport	0.96509	1.21467	1.09825	1.09267	0.979463	1.23834	1.01535	1.07772	-1.01387	0.897009
B7ZL00	Protein transport protein Sec31A OS=Homo sapiens GN=SEC31A PE=2 SV=1 - [B7ZL00_HUMAN]	127.475	7.40088	3.17	5	3	protein binding	cytoplasm		0.979576	0.999133	0.951316	0.976675	0.998194	1.00543	0.886355	0.963326	-1.01386	0.760857
B4DY09	cDNA FLJ51660, highly similar to Interleukin enhancer-binding factor 2 OS=Homo sapiens PE=2 SV=1 - [B4DY09_HUMAN]	38.8862	4.94482	15.06	4	4	RNA binding; nucleotide binding; catalytic activity		response to stimulus	0.882527	0.96772	0.943716	0.931321	0.794863	0.974097	0.987104	0.918688	-1.01375	0.859644
D9YZV3	Tropomyosin 1 (Alpha) isoform 3 OS=Homo sapiens GN=TPM1 PE=3 SV=1 - [D9YZV3_HUMAN]	32.7166	4.75439	70.42	14	1	enzyme regulator activity; structural molecule activity		cell communication; regulation of biological process; response to stimulus	1.02223	1.12592	0.967632	1.03859	1.08178	0.92211	1.06981	1.02457	-1.01369	0.849302
P39019	40S ribosomal protein S19 OS=Homo sapiens GN=RPS19 PE=1 SV=2 - [RS19_HUMAN]	16.0505	10.3159	17.93	2	3	RNA binding; structural molecule activity; protein binding	nucleus; organelle lumen; cytoplasm; cytosol; ribosome	metabolic process; cell organization and biogenesis; transport; response to stimulus; reproduction; cell differentiation; development; cellular component movement; regulation of biological process	0.998593	0.799099	0.841916	0.879869	0.916394	0.812996	0.874669	0.86802	-1.01365	0.869489
H0YNG3	Signal peptidase complex catalytic subunit SEC11A OS=Homo sapiens GN=SEC11A PE=4 SV=1 - [H0YNG3_HUMAN]	18.6389	9.5542	11.04	9	2	catalytic activity	membrane	metabolic process	0.997505	1.12581	1.03789	1.05374	0.951876	1.1661	1.00079	1.03959	-1.01361	0.859695
P35241	Radixin OS=Homo sapiens GN=RDX PE=1 SV=1 - [RADI_HUMAN]	68.5214	6.3667	17.84	10	1	protein binding	nucleus; organelle lumen; cytoplasm; Golgi; cytoskeleton; membrane	cell organization and biogenesis; regulation of biological process	0.994444	0.960288	0.95695	0.970561	0.973303	0.988015	0.911827	0.957715	-1.01341	0.649959
P04406	Glyceraldehyde-3-phosphate dehydrogenase OS=Homo sapiens GN=GAPDH PE=1 SV=3 - [G3P_HUMAN]	36.0304	8.45557	56.72	9	12	nucleotide binding; catalytic activity; protein binding	nucleus; cytoplasm; cytosol; cytoskeleton; membrane	cell organization and biogenesis; metabolic process; cell death; regulation of biological process	0.964811	0.944371	0.936175	0.948452	0.989841	0.921502	0.8967	0.936014	-1.01329	0.691291
O43294	Transforming growth factor beta-1-induced transcript 1 protein OS=Homo sapiens GN=TGFB1I1 PE=1 SV=2 - [TGFI1_HUMAN]	49.7818	7.03467	25.38	3	10	protein binding; metal ion binding	nucleus; cytoplasm; cytoskeleton; membrane; organelle lumen	metabolic process; cell proliferation; regulation of biological process; cell differentiation; cell organization and biogenesis; development; cell communication; response to stimulus	0.963926	1.07275	1.07896	1.03855	1.05246	1.07563	0.946763	1.02495	-1.01326	0.815258
Q13884	Beta-1-syntrophin OS=Homo sapiens GN=SNTB1 PE=1 SV=3 - [SNTB1_HUMAN]	58.0251	8.63135	4.28	4	1	protein binding	cytoplasm; cytoskeleton; membrane		1.09189	1.11798	1.05347	1.08778	1.10413	1.04042	1.07633	1.07363	-1.01318	0.619007
B2RDR4	cDNA, FLJ96732, highly similar to Homo sapiens testis derived transcript (3 LIM domains) (TES), transcript variant 1, mRNA OS=Homo sapiens PE=2 SV=1 - [B2RDR4_HUMAN]	47.9339	7.6792	45.84	10	19	metal ion binding			0.998229	1.02888	0.976537	1.00122	1.03497	0.996998	0.932742	0.988237	-1.01313	0.717986
A5YM56	cGMP-dependent protein kinase OS=Homo sapiens GN=PRKG1 PE=2 SV=1 - [A5YM56_HUMAN]	77.7126	5.38916	12.24	5	8	nucleotide binding; catalytic activity		metabolic process	0.997306	0.974144	0.976191	0.982547	0.985652	0.892768	1.03246	0.970293	-1.01263	0.783547
C9JA28	Translocon-associated protein subunit gamma OS=Homo sapiens GN=SSR3 PE=4 SV=1 - [C9JA28_HUMAN]	20.1485	9.43701	8.05	3	1		cytoplasm; endoplasmic reticulum; membrane	transport	1.25126	1.13932	1.29687	1.22915	1.01425	1.29914	1.32811	1.21383	-1.01262	0.896497
O60240	Perilipin-1 OS=Homo sapiens GN=PLIN1 PE=1 SV=2 - [PLIN1_HUMAN]	55.9558	6.41748	3.45	1	1		cytoplasm	metabolic process	0.656584	0.874434	0.89732	0.809446	0.851843	0.787223	0.759141	0.799402	-1.01256	0.90784
P04075	Fructose-bisphosphate aldolase A OS=Homo sapiens GN=ALDOA PE=1 SV=2 - [ALDOA_HUMAN]	39.3953	8.08936	52.2	12	15	protein binding; catalytic activity	extracellular; cytoplasm; cytosol; cytoskeleton; organelle lumen	transport; metabolic process; cell organization and biogenesis; coagulation; response to stimulus; regulation of biological process; cellular homeostasis	1.02708	1.01107	0.993519	1.01056	1.03227	1.01037	0.951741	0.998127	-1.01245	0.65658
H0Y9X3	Programmed cell death protein 6 (Fragment) OS=Homo sapiens GN=PDCD6 PE=4 SV=1 - [H0Y9X3_HUMAN]	12.1631	5.17334	10.58	3	1	metal ion binding			1.04233	1.05764	1.14867	1.08288	1.04293	1.0255	1.14118	1.06987	-1.01216	0.803697
B2RA52	cDNA, FLJ94700, highly similar to Homo sapiens interleukin-1 receptor-associated kinase 3 (IRAK3), mRNA OS=Homo sapiens PE=2 SV=1 - [B2RA52_HUMAN]	67.695	6.69775	1.68	2	1	catalytic activity; protein binding; nucleotide binding		metabolic process; cell communication; regulation of biological process; response to stimulus	0.82817	0.776122	0.868706	0.824333	0.882587	0.753787	0.807153	0.814509	-1.01206	0.841264
B5MCP9	40S ribosomal protein S7 OS=Homo sapiens GN=RPS7 PE=4 SV=1 - [B5MCP9_HUMAN]	21.2988	10.272	14.97	2	3	structural molecule activity	cytoplasm; ribosome	metabolic process	1.03925	1.01162	1.08167	1.04418	1.07008	1.00954	1.01584	1.03182	-1.01198	0.681829
H7BZT4	Uncharacterized protein OS=Homo sapiens PE=4 SV=1 - [H7BZT4_HUMAN]	10.8324	5.50342	12.63	7	1	protein binding		metabolic process; regulation of biological process	0.941126	0.941379	0.93877	0.940425	0.957216	0.906207	0.925078	0.9295	-1.01175	0.504464
Q6PJX3	STAU1 protein (Fragment) OS=Homo sapiens GN=STAU1 PE=2 SV=1 - [Q6PJX3_HUMAN]	22.179	9.96436	6.12	7	2	RNA binding			1.03234	0.909536	0.998979	0.980285	1.06791	0.908402	0.930387	0.9689	-1.01175	0.863065
B4DJJ5	cDNA FLJ53423, highly similar to FK506-binding protein 10 (EC 5.2.1.8) OS=Homo sapiens PE=2 SV=1 - [B4DJJ5_HUMAN]	56.1233	5.68115	4.12	4	2	metal ion binding		metabolic process	1.11955	0.938102	0.899614	0.985755	0.834404	1.11818	0.970597	0.974394	-1.01166	0.920085
Q12860	Contactin-1 OS=Homo sapiens GN=CNTN1 PE=1 SV=1 - [CNTN1_HUMAN]	113.249	5.89697	10.41	2	9	protein binding	membrane	cell communication; regulation of biological process; response to stimulus; cell differentiation; cell organization and biogenesis; development; metabolic process	1.03013	1.33562	1.18859	1.18478	1.03414	1.5192	0.96024	1.17119	-1.0116	0.948129
P48444	Coatomer subunit delta OS=Homo sapiens GN=ARCN1 PE=1 SV=1 - [COPD_HUMAN]	57.1741	6.21436	10.96	7	5	protein binding	cytoplasm; Golgi; membrane; cytosol	transport; cell organization and biogenesis	0.965165	0.996917	0.932702	0.964928	0.909906	1.01891	0.933181	0.953999	-1.01146	0.787828
B3KNN7	cDNA FLJ30049 fis, clone ADRGL1000033, highly similar to 26S proteasome non-ATPase regulatory subunit 3 OS=Homo sapiens PE=2 SV=1 - [B3KNN7_HUMAN]	57.1966	8.45557	17.67	10	8	protein binding; enzyme regulator activity	proteasome	metabolic process; regulation of biological process	0.927825	1.00833	1.01442	0.983525	1.00292	0.898828	1.01556	0.972436	-1.0114	0.822657
E9PJD9	60S ribosomal protein L27a OS=Homo sapiens GN=RPL27A PE=3 SV=1 - [E9PJD9_HUMAN]	10.1206	10.2134	25.27	6	2	structural molecule activity	cytoplasm; ribosome	metabolic process	0.923007	1.08653	1.09745	1.03566	0.994958	1.08347	0.993537	1.02399	-1.0114	0.863668
Q96HX3	Similar to ribophorin I (Fragment) OS=Homo sapiens PE=2 SV=1 - [Q96HX3_HUMAN]	64.5417	6.55127	25	8	12	catalytic activity	cytoplasm; endoplasmic reticulum; membrane	metabolic process	1.0024	1.07408	1.02019	1.03222	0.998035	1.02959	1.03466	1.02076	-1.01123	0.663134
B4DRW6	Phosphorylase OS=Homo sapiens PE=2 SV=1 - [B4DRW6_HUMAN]	95.8432	7.91357	16.35	4	4	catalytic activity		metabolic process	1.15071	0.982143	1.2003	1.11105	1.12763	1.06371	1.10483	1.09872	-1.01122	0.866148
P35237	Serpin B6 OS=Homo sapiens GN=SERPINB6 PE=1 SV=3 - [SPB6_HUMAN]	42.5941	5.2749	22.87	4	7	protein binding; enzyme regulator activity	cytoplasm; cytoskeleton; cytosol	metabolic process; regulation of biological process	1.03814	0.936271	1.04763	1.00735	1.01283	0.999982	0.976249	0.996354	-1.01103	0.782377
A8K486	Peptidyl-prolyl cis-trans isomerase OS=Homo sapiens PE=2 SV=1 - [A8K486_HUMAN]	18.0018	6.90283	72.12	15	3	catalytic activity		metabolic process	0.931188	0.917015	0.899101	0.915768	0.939596	0.878077	0.899706	0.905793	-1.01101	0.648401
E9PL71	Elongation factor 1-delta (Fragment) OS=Homo sapiens GN=EEF1D PE=4 SV=1 - [E9PL71_HUMAN]	20.8063	5.0083	16.58	22	2	RNA binding	cytoplasm	metabolic process	1.05751	0.98926	1.00844	1.0184	0.95218	0.974881	1.09521	1.00742	-1.0109	0.833044
Q5T7W3	Tropomodulin 1 OS=Homo sapiens GN=TMOD1 PE=2 SV=1 - [Q5T7W3_HUMAN]	25.9975	8.77783	10.34	2	2	protein binding	cytoskeleton		0.983117	0.95708	0.976534	0.972244	0.882917	1.01444	0.988131	0.961829	-1.01083	0.811698
F6WLT2	Spliceosome RNA helicase DDX39B (Fragment) OS=Homo sapiens GN=DDX39B PE=4 SV=1 - [F6WLT2_HUMAN]	32.9197	5.8335	14.88	54	4	nucleotide binding; catalytic activity			1.01439	1.04865	1.10457	1.05587	1.03842	1.07234	1.02312	1.04463	-1.01076	0.727119
B4DQ03	cDNA FLJ57859, highly similar to Ras-related GTP-binding protein C OS=Homo sapiens PE=2 SV=1 - [B4DQ03_HUMAN]	31.6749	5.30029	3.23	5	1	nucleotide binding	nucleus; cytoplasm		1.08167	0.911846	0.850941	0.948152	1.03015	0.834787	0.94929	0.938076	-1.01074	0.915621
Q9BQS8	FYVE and coiled-coil domain-containing protein 1 OS=Homo sapiens GN=FYCO1 PE=1 SV=3 - [FYCO1_HUMAN]	166.879	4.91943	1.49	2	1	protein binding; metal ion binding	cytoplasm; vacuole; endosome; membrane	transport; cellular component movement	1.36523	1.49487	1.06376	1.30795	1.3725	1.43683	1.07323	1.29419	-1.01064	0.939324
P54920	Alpha-soluble NSF attachment protein OS=Homo sapiens GN=NAPA PE=1 SV=3 - [SNAA_HUMAN]	33.2113	5.36377	13.56	1	3	protein binding	cytoplasm; cytosol; membrane	transport; cell organization and biogenesis; development; cell communication; regulation of biological process; cell differentiation	1.04624	0.911632	1.0376	0.998491	1.08177	0.916623	0.96649	0.988294	-1.01032	0.883764
Q9H9B4	Sideroflexin-1 OS=Homo sapiens GN=SFXN1 PE=1 SV=4 - [SFXN1_HUMAN]	35.5963	9.0708	9.32	4	3	transporter activity	cytoplasm; mitochondrion; membrane	transport; cell differentiation; development	1.22874	1.34443	1.10405	1.22574	1.24315	1.19592	1.20079	1.21329	-1.01026	0.869258
Q6NZI2	Polymerase I and transcript release factor OS=Homo sapiens GN=PTRF PE=1 SV=1 - [PTRF_HUMAN]	43.4498	5.60498	37.95	4	14	RNA binding; protein binding	nucleus; organelle lumen; cytoplasm; mitochondrion; endoplasmic reticulum; cytosol; membrane	metabolic process; regulation of biological process	0.98348	1.07911	1.00073	1.02111	1.06806	1.0436	0.920795	1.01082	-1.01018	0.858779
Q6LBN5	Alpha-2 macroglobulin receptor (Fragment) OS=Homo sapiens PE=2 SV=1 - [Q6LBN5_HUMAN]	65.2831	4.7417	1.86	1	1	protein binding			0.643797	0.866044	0.526904	0.678915	0.78219	0.575798	0.658403	0.67213	-1.01009	0.95622
P07900	Heat shock protein HSP 90-alpha OS=Homo sapiens GN=HSP90AA1 PE=1 SV=5 - [HS90A_HUMAN]	84.6067	5.021	28.01	23	11	nucleotide binding; protein binding; catalytic activity; enzyme regulator activity	cytoplasm; cytosol; membrane	metabolic process; transport; response to stimulus; cell communication; regulation of biological process; cell differentiation; cell organization and biogenesis; development	0.957521	0.968391	0.991486	0.972466	0.9727	0.915501	1.00027	0.962824	-1.01001	0.738063
O75368	SH3 domain-binding glutamic acid-rich-like protein OS=Homo sapiens GN=SH3BGRL PE=1 SV=1 - [SH3L1_HUMAN]	12.7664	5.24951	61.4	3	6	protein binding; catalytic activity	nucleus; cytoplasm	cellular homeostasis; regulation of biological process	0.936523	1.04017	0.954827	0.977173	0.923846	0.944632	1.03402	0.967499	-1.01	0.845341
B4DM33	cDNA FLJ52068, highly similar to Microtubule-associated protein RP/EB family member 1 OS=Homo sapiens PE=2 SV=1 - [B4DM33_HUMAN]	26.5656	5.2876	28.15	6	5	protein binding			1.04085	0.968635	0.985128	0.998204	0.975224	1.03054	0.959441	0.988402	-1.00992	0.765374
P07195	L-lactate dehydrogenase B chain OS=Homo sapiens GN=LDHB PE=1 SV=2 - [LDHB_HUMAN]	36.6151	6.04932	39.82	13	10	nucleotide binding; catalytic activity; protein binding	cytoplasm; mitochondrion; cytosol	metabolic process	1.01161	1.02388	0.998127	1.01121	1.03307	0.973634	0.997232	1.00131	-1.00988	0.62677
B2RDV2	cDNA, FLJ96778, highly similar to Homo sapiens aminopeptidase-like 1 (NPEPL1), mRNA OS=Homo sapiens PE=2 SV=1 - [B2RDV2_HUMAN]	43.4901	5.93506	8.03	4	3	catalytic activity; metal ion binding	cytoplasm	metabolic process	1.13264	0.958669	1.12902	1.07344	0.921961	1.25948	1.00753	1.06299	-1.00983	0.932792
Q13643	Four and a half LIM domains protein 3 OS=Homo sapiens GN=FHL3 PE=1 SV=4 - [FHL3_HUMAN]	31.1706	6.20166	28.93	3	5	protein binding; metal ion binding	cytoskeleton; nucleus; cytoplasm	development; cell organization and biogenesis	1.07903	1.04297	0.838508	0.986836	1.15335	0.690611	1.08782	0.97726	-1.0098	0.955914
P46778	60S ribosomal protein L21 OS=Homo sapiens GN=RPL21 PE=1 SV=2 - [RL21_HUMAN]	18.5531	10.4917	27.5	3	3	RNA binding; structural molecule activity	cytoplasm; cytosol; ribosome	metabolic process; cell organization and biogenesis; transport; reproduction	1.15408	1.16326	1.12619	1.14784	1.01373	1.33322	1.06381	1.13692	-1.00961	0.918126
Q9NR12	PDZ and LIM domain protein 7 OS=Homo sapiens GN=PDLIM7 PE=1 SV=1 - [PDLI7_HUMAN]	49.8126	8.41162	39.82	5	18	protein binding; metal ion binding	cytoskeleton; cytoplasm; membrane	transport; development; cell organization and biogenesis; cell differentiation; regulation of biological process	0.965362	1.10595	0.995456	1.02226	1.1245	0.993478	0.920074	1.01268	-1.00945	0.902639
E9PHN7	Glutathione S-transferase Mu 2 OS=Homo sapiens GN=GSTM2 PE=4 SV=1 - [E9PHN7_HUMAN]	21.1207	8.32373	35.75	11	3	catalytic activity; protein binding		metabolic process	0.749179	1.07672	0.826502	0.884134	0.980244	0.722641	0.925033	0.875973	-1.00932	0.951512
K7ENT6	Tropomyosin alpha-4 chain (Fragment) OS=Homo sapiens GN=TPM4 PE=4 SV=1 - [K7ENT6_HUMAN]	20.6084	4.61475	63.13	5	2				1.03916	0.87479	1.06328	0.99241	0.977741	1.10323	0.868969	0.983313	-1.00925	0.924312
P63241	Eukaryotic translation initiation factor 5A-1 OS=Homo sapiens GN=EIF5A PE=1 SV=2 - [IF5A1_HUMAN]	16.8214	5.23682	28.57	8	3	RNA binding; protein binding	nucleus; membrane; cytoplasm; endoplasmic reticulum; cytosol	transport; metabolic process; cell death; regulation of biological process; cell proliferation; cell organization and biogenesis; cell differentiation	0.924023	0.893437	0.95895	0.92547	0.942164	0.95155	0.857254	0.916989	-1.00925	0.822739
Q6U2I5	C4B5 (Fragment) OS=Homo sapiens GN=C4B PE=4 SV=1 - [Q6U2I5_HUMAN]	47.5233	5.92236	5.14	32	2	enzyme regulator activity	extracellular	defense response; response to stimulus; metabolic process; regulation of biological process	1.19751	0.992932	0.998298	1.06291	1.05726	0.943502	1.15919	1.05332	-1.00911	0.921712
P54652	Heat shock-related 70 kDa protein 2 OS=Homo sapiens GN=HSPA2 PE=1 SV=1 - [HSP72_HUMAN]	69.9779	5.74463	48.98	4	20	nucleotide binding; protein binding	cell surface; membrane	cell organization and biogenesis; response to stimulus; reproduction; cell differentiation	1.04423	0.957069	0.973775	0.991691	1.00086	1.00683	0.94055	0.982747	-1.0091	0.805974
P35232	Prohibitin OS=Homo sapiens GN=PHB PE=1 SV=1 - [PHB_HUMAN]	29.7859	5.75732	17.65	10	4	protein binding; DNA binding	nucleus; organelle lumen; cytoplasm; mitochondrion; membrane	metabolic process; regulation of biological process; cell communication; response to stimulus; cell proliferation; cell organization and biogenesis; cell growth; cell death	1.02215	0.954184	0.996162	0.990832	0.993834	0.995663	0.956474	0.98199	-1.009	0.726484
H0Y8X6	E3 ubiquitin-protein ligase (Fragment) OS=Homo sapiens GN=NEDD4 PE=4 SV=1 - [H0Y8X6_HUMAN]	104.734	6.29053	0.77	2	1	catalytic activity; protein binding	membrane	metabolic process	0.790375	1.0014	0.882279	0.891351	0.768632	0.791922	1.08965	0.883401	-1.009	0.950382
Q9NZN3	EH domain-containing protein 3 OS=Homo sapiens GN=EHD3 PE=1 SV=2 - [EHD3_HUMAN]	60.8487	6.56592	28.04	2	5	nucleotide binding; catalytic activity; metal ion binding; protein binding	nucleus; cytoplasm; endosome; membrane	metabolic process; coagulation; response to stimulus; transport; cell organization and biogenesis; cellular homeostasis	1.01708	1.10591	0.965746	1.02958	1.10561	0.931382	1.02446	1.02048	-1.00891	0.89528
A8K9B9	cDNA FLJ77391, highly similar to Homo sapiens EH-domain containing 4 (EHD4), mRNA OS=Homo sapiens PE=2 SV=1 - [A8K9B9_HUMAN]	61.1175	6.65381	10.35	2	1	catalytic activity; metal ion binding; protein binding; nucleotide binding		metabolic process	0.989318	0.900337	1.05325	0.980968	0.86342	0.973125	1.08043	0.972325	-1.00889	0.915751
B2R6F5	cDNA, FLJ92928, highly similar to Homo sapiens retinitis pigmentosa 2 (X-linked recessive) (RP2), mRNA OS=Homo sapiens PE=2 SV=1 - [B2R6F5_HUMAN]	39.5994	5.12256	2.86	2	1	catalytic activity; nucleotide binding		metabolic process	1.09863	0.846339	1.12104	1.022	1.06968	0.951309	1.01814	1.01304	-1.00884	0.929025
Q6MZE7	Putative uncharacterized protein DKFZp686A1525 (Fragment) OS=Homo sapiens GN=DKFZp686A1525 PE=2 SV=1 - [Q6MZE7_HUMAN]	37.8304	5.43994	7.16	5	2	catalytic activity; motor activity			0.92174	1.12227	1.02083	1.02161	1.07198	0.931914	1.03428	1.01272	-1.00878	0.906963
P53618	Coatomer subunit beta OS=Homo sapiens GN=COPB1 PE=1 SV=3 - [COPB_HUMAN]	107.074	6.04932	9.55	4	8	structural molecule activity; protein binding	cytoplasm; Golgi; membrane; cytosol	transport; cell organization and biogenesis; reproduction	0.977464	1.00261	0.926767	0.968947	0.957844	0.992772	0.931336	0.960651	-1.00864	0.785677
P35754	Glutaredoxin-1 OS=Homo sapiens GN=GLRX PE=1 SV=2 - [GLRX1_HUMAN]	11.7682	8.08936	11.32	1	2	catalytic activity; protein binding	nucleus; cytoplasm; mitochondrion; cytosol	transport; metabolic process; cellular homeostasis; regulation of biological process	0.939801	1.03188	1.02227	0.997984	1.06612	0.945829	0.956485	0.989478	-1.0086	0.86877
Q5QNZ2	ATP synthase subunit b, mitochondrial OS=Homo sapiens GN=ATP5F1 PE=2 SV=1 - [Q5QNZ2_HUMAN]	22.2608	9.26123	14.36	4	3	transporter activity	cytoplasm; membrane; mitochondrion	metabolic process; transport	0.929704	1.14449	0.943888	1.00603	1.0612	0.988705	0.942834	0.99758	-1.00847	0.918396
B4DZ88	KTN1 protein OS=Homo sapiens GN=KTN1 PE=2 SV=1 - [B4DZ88_HUMAN]	152.894	5.71924	5.64	9	6	protein binding	cytoplasm; endoplasmic reticulum	cellular component movement	1.03771	0.880762	0.92649	0.948321	0.940393	0.950078	0.931756	0.940742	-1.00806	0.879483
P11021	78 kDa glucose-regulated protein OS=Homo sapiens GN=HSPA5 PE=1 SV=2 - [GRP78_HUMAN]	72.2884	5.16064	31.96	3	16	nucleotide binding; metal ion binding; protein binding; catalytic activity; enzyme regulator activity	nucleus; cytoplasm; endoplasmic reticulum; organelle lumen; membrane; cytosol; cell surface	cell organization and biogenesis; transport; metabolic process; cell death; regulation of biological process; cell communication; response to stimulus; coagulation; development	1.0191	1.05763	1.01795	1.03156	1.00742	1.08627	0.976326	1.02334	-1.00803	0.826941
P26447	Protein S100-A4 OS=Homo sapiens GN=S100A4 PE=1 SV=1 - [S10A4_HUMAN]	11.7207	6.11279	26.73	1	3	metal ion binding; protein binding	nucleus; cytoplasm	cell differentiation; cell organization and biogenesis; development; cell communication; regulation of biological process; response to stimulus	1.11568	0.697674	1.02217	0.945175	0.798737	0.778063	1.23669	0.93783	-1.00783	0.971904
Q5H9A7	Metalloproteinase inhibitor 1 OS=Homo sapiens GN=TIMP1 PE=2 SV=1 - [Q5H9A7_HUMAN]	16.0468	8.07471	11.19	4	2	protein binding; enzyme regulator activity	extracellular	response to stimulus; cell death; regulation of biological process	1.24575	0.703898	0.928921	0.959523	0.952433	0.933517	0.970603	0.952184	-1.00771	0.96508
Q96FJ2	Dynein light chain 2, cytoplasmic OS=Homo sapiens GN=DYNLL2 PE=1 SV=1 - [DYL2_HUMAN]	10.3431	7.37158	20.22	1	1	catalytic activity; motor activity; protein binding	cytoplasm; cytoskeleton; cytosol; membrane	transport; cell death; cell differentiation; development; regulation of biological process	0.886067	0.93644	0.790646	0.871051	0.872156	0.746079	0.975079	0.864438	-1.00765	0.937168
P18206	Vinculin OS=Homo sapiens GN=VCL PE=1 SV=4 - [VINC_HUMAN]	123.722	5.65576	60.58	4	12	protein binding; catalytic activity; structural molecule activity	cytoskeleton; extracellular; cytoplasm; cytosol; membrane	transport; cellular component movement; coagulation; response to stimulus; cell organization and biogenesis; regulation of biological process	1.00119	0.92105	0.994491	0.972244	1.00884	0.967115	0.919566	0.965174	-1.00733	0.855441
E5RGS7	Uncharacterized protein OS=Homo sapiens PE=4 SV=1 - [E5RGS7_HUMAN]	14.425	7.34229	8.33	7	1	metal ion binding			0.987375	0.955471	1.04867	0.997172	0.90849	1.06851	0.993212	0.990071	-1.00717	0.90119
Q86U75	Dihydropyrimidinase-like 2 OS=Homo sapiens PE=2 SV=1 - [Q86U75_HUMAN]	66.9753	5.99854	14.05	3	1	catalytic activity	cytoplasm; membrane	metabolic process	1.06084	1.12138	0.988262	1.05683	0.976097	1.09341	1.07883	1.04945	-1.00703	0.896594
J3KNQ3	26S proteasome non-ATPase regulatory subunit 13 OS=Homo sapiens GN=PSMD13 PE=4 SV=1 - [J3KNQ3_HUMAN]	39.8045	5.56689	11.75	9	3				1.06895	1.03475	1.07878	1.06083	1.03196	1.11973	1.00884	1.05351	-1.00695	0.850102
B4DS43	cDNA FLJ51063, highly similar to Dihydrolipoyllysine-residue acetyltransferasecomponent of pyruvate dehydrogenase complex, mitochondrial (EC 2.3.1.12) OS=Homo sapiens PE=2 SV=1 - [B4DS43_HUMAN]	44.5715	6.20166	5.5	9	2	catalytic activity	cytoplasm	metabolic process	1.07291	1.02792	0.91882	1.00655	1.02737	0.901556	1.0706	0.999842	-1.00671	0.926465
A8K5T0	cDNA FLJ75416, highly similar to Homo sapiens complement factor H (CFH), mRNA OS=Homo sapiens PE=2 SV=1 - [A8K5T0_HUMAN]	138.859	6.7124	8.77	3	9				1.06846	1.056	1.00322	1.04256	0.971051	1.01021	1.1256	1.03562	-1.0067	0.897355
B4DL66	cDNA FLJ56297, highly similar to Rattus norvegicus ubiquitin-conjugating enzyme E2Z (putative) (Ube2z), mRNA OS=Homo sapiens PE=2 SV=1 - [B4DL66_HUMAN]	32.871	6.84424	3.83	3	1	catalytic activity		metabolic process; transport	0.835628	0.864216	0.977006	0.892283	0.975722	0.771833	0.911863	0.886473	-1.00655	0.941243
B4DL61	cDNA FLJ60291 OS=Homo sapiens PE=2 SV=1 - [B4DL61_HUMAN]	39.8883	4.98291	9.58	4	3				0.997876	1.01099	1.07298	1.02728	1.02873	1.01701	1.01619	1.02064	-1.0065	0.791721
B2R5U1	cDNA, FLJ92620, highly similar to Homo sapiens staphylococcal nuclease domain containing 1 (SND1),mRNA OS=Homo sapiens PE=2 SV=1 - [B2R5U1_HUMAN]	99.6093	6.96143	11.3	7	8	catalytic activity	cytoplasm	metabolic process; regulation of biological process	1.01425	1.04127	0.986213	1.01391	0.982953	1.01097	1.02828	1.0074	-1.00646	0.768608
E7EUU1	Latent-transforming growth factor beta-binding protein 4 OS=Homo sapiens GN=LTBP4 PE=4 SV=1 - [E7EUU1_HUMAN]	165.574	5.07178	13.5	8	15	metal ion binding; protein binding			0.997779	1.06771	1.08085	1.04878	0.996558	0.980625	1.14937	1.04218	-1.00633	0.917299
B4DL14	ATP synthase gamma chain OS=Homo sapiens GN=ATP5C1 PE=2 SV=1 - [B4DL14_HUMAN]	27.4953	7.41553	29.6	4	7	transporter activity; catalytic activity	cytoplasm; mitochondrion; membrane	metabolic process; transport	1.01552	1.05218	0.900561	0.98942	1.06265	0.932358	0.954698	0.983235	-1.00629	0.923947
P21266	Glutathione S-transferase Mu 3 OS=Homo sapiens GN=GSTM3 PE=1 SV=3 - [GSTM3_HUMAN]	26.5421	5.5415	37.78	4	7	catalytic activity; protein binding	cytoplasm	metabolic process; cell differentiation; development; response to stimulus	0.903169	1.25854	0.922429	1.02805	1.0204	0.789499	1.25505	1.02165	-1.00626	0.972929
G3V580	Protein arginine N-methyltransferase 5 (Fragment) OS=Homo sapiens GN=PRMT5 PE=4 SV=1 - [G3V580_HUMAN]	20.3623	6.55127	7.78	9	1	catalytic activity		metabolic process	1.03352	0.860703	1.03824	0.977488	1.05036	0.937647	0.926294	0.971434	-1.00623	0.935772
G3V1U9	Tubulin alpha-1A chain OS=Homo sapiens GN=TUBA1A PE=3 SV=1 - [G3V1U9_HUMAN]	46.2678	5.08447	51.68	34	5	nucleotide binding; catalytic activity; structural molecule activity; protein binding	cytoplasm; cytoskeleton	metabolic process; cellular component movement; cell organization and biogenesis	0.978599	1.10357	1.08172	1.05463	0.963691	1.2094	0.971562	1.04822	-1.00612	0.946237
P14550	Alcohol dehydrogenase [NADP(+)] OS=Homo sapiens GN=AKR1A1 PE=1 SV=3 - [AK1A1_HUMAN]	36.5499	6.78564	44.92	1	14	catalytic activity	cytoplasm; cytosol; membrane	metabolic process	0.916538	1.09173	0.952164	0.986811	1.03798	0.910625	0.994181	0.980929	-1.006	0.932475
B3KQT9	cDNA PSEC0175 fis, clone OVARC1000169, highly similar to Protein disulfide-isomerase A3 (EC 5.3.4.1) OS=Homo sapiens PE=2 SV=1 - [B3KQT9_HUMAN]	54.0685	7.21045	45.21	6	14	catalytic activity	cytoplasm; endoplasmic reticulum	metabolic process; cellular homeostasis; regulation of biological process	1.00524	1.00678	0.988433	1.00015	0.97303	1.02641	0.983262	0.994234	-1.00595	0.750624
H0YDZ9	EH domain-binding protein 1-like protein 1 (Fragment) OS=Homo sapiens GN=EHBP1L1 PE=4 SV=1 - [H0YDZ9_HUMAN]	27.6857	4.93213	5.66	3	1	protein binding			1.34429	1.01172	1.27036	1.20879	1.01871	1.3145	1.27212	1.20178	-1.00584	0.961533
P48059	LIM and senescent cell antigen-like-containing domain protein 1 OS=Homo sapiens GN=LIMS1 PE=1 SV=4 - [LIMS1_HUMAN]	37.2258	8.04541	27.38	8	5	protein binding; metal ion binding	cytoplasm; cytosol; membrane	cell organization and biogenesis; metabolic process; regulation of biological process; response to stimulus	0.990966	1.05376	0.945477	0.996734	1.07426	0.982175	0.916952	0.991129	-1.00566	0.924241
Q0QF37	Malate dehydrogenase (Fragment) OS=Homo sapiens GN=MDH2 PE=2 SV=1 - [Q0QF37_HUMAN]	31.9488	7.88428	56.72	9	15	nucleotide binding; catalytic activity; protein binding	cytoplasm; mitochondrion; membrane; organelle lumen	metabolic process	1.01444	0.967103	0.895965	0.959169	0.981852	0.888862	0.990676	0.953797	-1.00563	0.915176
P39023	60S ribosomal protein L3 OS=Homo sapiens GN=RPL3 PE=1 SV=2 - [RL3_HUMAN]	46.0798	10.1841	11.17	13	5	RNA binding; structural molecule activity	nucleus; organelle lumen; cytoplasm; cytosol; ribosome	metabolic process; cell organization and biogenesis; transport; reproduction	0.885854	0.912802	0.834709	0.877788	0.896987	0.729644	0.992065	0.872899	-1.0056	0.954227
B7Z5R1	RAC-alpha serine/threonine-protein kinase OS=Homo sapiens GN=AKT1 PE=2 SV=1 - [B7Z5R1_HUMAN]	48.3161	5.75732	6.94	9	3	nucleotide binding; catalytic activity; protein binding	nucleus; organelle lumen; cytoplasm; cytoskeleton; cytosol	cell differentiation; development; metabolic process; regulation of biological process; cell death; defense response; response to stimulus; cell communication; reproduction; cell organization and biogenesis; transport; cell growth; cellular component movement; cellular homeostasis	1.00167	0.996333	1.04679	1.01493	1.01158	1.13121	0.885737	1.00951	-1.00537	0.944082
P17987	T-complex protein 1 subunit alpha OS=Homo sapiens GN=TCP1 PE=1 SV=1 - [TCPA_HUMAN]	60.3056	6.11279	18.71	9	10	nucleotide binding; protein binding	cytoplasm; cytoskeleton; nucleus; chromosome; organelle lumen; Golgi; cytosol; membrane	metabolic process; cell organization and biogenesis	0.966758	1.05264	0.991526	1.00364	0.998441	1.03305	0.963429	0.998307	-1.00534	0.877502
Q5QPQ1	Acyl-protein thioesterase 2 (Fragment) OS=Homo sapiens GN=LYPLA2 PE=2 SV=1 - [Q5QPQ1_HUMAN]	17.505	8.11865	11.11	3	1	catalytic activity		metabolic process	0.901703	1.15061	1.06903	1.04045	0.951174	1.12671	1.02691	1.03493	-1.00533	0.95364
B4DUR8	T-complex protein 1 subunit gamma OS=Homo sapiens GN=CCT3 PE=2 SV=1 - [B4DUR8_HUMAN]	55.6387	5.64307	35.2	13	16	nucleotide binding; protein binding	cytoplasm; cytosol; membrane	metabolic process	0.966152	0.970191	1.05379	0.996711	0.965884	1.07428	0.934124	0.991429	-1.00533	0.92273
E7ETY4	Serine/threonine-protein kinase MARK2 OS=Homo sapiens GN=MARK2 PE=4 SV=1 - [E7ETY4_HUMAN]	78.4042	9.53955	1.29	1	1	nucleotide binding; catalytic activity	nucleus; membrane; cytoplasm	metabolic process; reproduction	1.0249	0.697965	0.95625	0.893038	1.04313	0.874904	0.746891	0.888308	-1.00532	0.972997
B4E278	cDNA FLJ55571, highly similar to Sad1/unc-84 protein-like 1 OS=Homo sapiens PE=2 SV=1 - [B4E278_HUMAN]	66.1354	6.53662	3.95	13	2				0.916935	0.929363	0.999804	0.948701	0.974125	0.860264	0.996716	0.943702	-1.0053	0.924391
P61626	Lysozyme C OS=Homo sapiens GN=LYZ PE=1 SV=1 - [LYSC_HUMAN]	16.5263	9.15869	13.51	2	2	catalytic activity	extracellular	defense response; response to stimulus; metabolic process; cell death	1.21722	1.13652	1.13662	1.16345	1.15496	1.21219	1.10513	1.15743	-1.00521	0.890211
Q13813	Spectrin alpha chain, non-erythrocytic 1 OS=Homo sapiens GN=SPTAN1 PE=1 SV=3 - [SPTN1_HUMAN]	284.364	5.35107	10.36	6	22	protein binding; structural molecule activity; metal ion binding	cytoplasm; cytosol; cytoskeleton; membrane	cell death; cell organization and biogenesis; cell differentiation; development; response to stimulus; regulation of biological process	1.05569	1.06826	0.991629	1.03853	1.02973	0.981166	1.08868	1.03319	-1.00516	0.898079
A0PJ47	SAFB2 protein (Fragment) OS=Homo sapiens GN=SAFB2 PE=2 SV=1 - [A0PJ47_HUMAN]	56.8839	4.79248	3.99	15	2	nucleotide binding			1.01282	1.04123	0.952086	1.00205	1.01698	0.928203	1.04561	0.996931	-1.00513	0.913119
B4DP06	cDNA FLJ57133, highly similar to Bifunctional purine biosynthesis protein PURH OS=Homo sapiens PE=2 SV=1 - [B4DP06_HUMAN]	58.6252	6.84424	12.76	9	5	catalytic activity		metabolic process	0.968694	1.19002	1.03421	1.06431	1.03549	1.06293	1.07877	1.05906	-1.00495	0.94124
P26038	Moesin OS=Homo sapiens GN=MSN PE=1 SV=3 - [MOES_HUMAN]	67.7778	6.40479	45.93	4	20	protein binding; structural molecule activity	nucleus; organelle lumen; cytoplasm; cytoskeleton; membrane; cell surface	cellular component movement; regulation of biological process	1.01288	0.967508	0.9917	0.990696	0.999514	0.986426	0.971765	0.985902	-1.00486	0.770552
O43175	D-3-phosphoglycerate dehydrogenase OS=Homo sapiens GN=PHGDH PE=1 SV=4 - [SERA_HUMAN]	56.6144	6.7124	15.57	6	7	nucleotide binding; catalytic activity	cytoplasm; cytosol	metabolic process; development	0.938175	1.10092	0.984198	1.00776	0.895544	1.06537	1.0478	1.0029	-1.00485	0.949756
E9PAU8	Liver carboxylesterase 1 OS=Homo sapiens GN=CES1 PE=4 SV=1 - [E9PAU8_HUMAN]	62.3531	6.59521	8.3	6	4	catalytic activity		metabolic process	1.0916	1.18469	0.954149	1.07681	1.18431	1.16116	0.869588	1.07169	-1.00478	0.968326
E9PIR7	Thioredoxin reductase 1, cytoplasmic OS=Homo sapiens GN=TXNRD1 PE=3 SV=1 - [E9PIR7_HUMAN]	53.1331	6.17627	38.17	20	14	antioxidant activity; catalytic activity; nucleotide binding	cytoplasm; membrane	cellular homeostasis; regulation of biological process; metabolic process	1.04918	0.927092	0.997462	0.991245	0.995883	0.972005	0.991819	0.986569	-1.00474	0.903314
P19105	Myosin regulatory light chain 12A OS=Homo sapiens GN=MYL12A PE=1 SV=2 - [ML12A_HUMAN]	19.7815	4.80518	62.57	6	3	metal ion binding; protein binding	cytoskeleton; cytoplasm	cell organization and biogenesis; regulation of biological process; transport	1.1048	0.95766	0.973998	1.01215	0.95289	1.03288	1.03646	1.00741	-1.00471	0.934174
B4DW25	Serine hydroxymethyltransferase OS=Homo sapiens PE=2 SV=1 - [B4DW25_HUMAN]	47.8137	9.0708	5.58	21	2	catalytic activity		metabolic process	0.830914	0.759621	0.833242	0.807926	0.812545	0.846964	0.752991	0.804167	-1.00467	0.923082
P78371	T-complex protein 1 subunit beta OS=Homo sapiens GN=CCT2 PE=1 SV=4 - [TCPB_HUMAN]	57.4521	6.45557	35.14	5	15	nucleotide binding; protein binding	nucleus; organelle lumen; cytoplasm; cytosol; cytoskeleton	metabolic process; cell organization and biogenesis	0.99507	1.03285	1.01981	1.01591	1.02844	1.01739	0.988333	1.01139	-1.00447	0.795261
Q53GG5	PDZ and LIM domain protein 3 OS=Homo sapiens GN=PDLIM3 PE=1 SV=1 - [PDLI3_HUMAN]	39.2074	6.88818	31.32	2	9	protein binding; metal ion binding; structural molecule activity	cytoplasm; cytoskeleton	cell organization and biogenesis; development	1.00718	0.94081	1.0153	0.987763	1.00555	1.05117	0.893427	0.983382	-1.00446	0.937505
Q9UBQ7	Glyoxylate reductase/hydroxypyruvate reductase OS=Homo sapiens GN=GRHPR PE=1 SV=1 - [GRHPR_HUMAN]	35.6457	7.38623	22.56	3	6	nucleotide binding; catalytic activity; protein binding	cytoplasm; organelle lumen	metabolic process; cell organization and biogenesis	0.942722	0.996584	0.952621	0.963976	0.999351	0.918921	0.961778	0.960017	-1.00412	0.896341
Q9NTK5	Obg-like ATPase 1 OS=Homo sapiens GN=OLA1 PE=1 SV=2 - [OLA1_HUMAN]	44.7153	7.81104	17.42	6	6	nucleotide binding; protein binding; transporter activity; catalytic activity	cytoplasm; membrane	metabolic process; transport	1.08494	0.966006	0.940039	0.996995	1.00185	1.03362	0.943293	0.992921	-1.0041	0.941161
Q5QPF0	Novel protein (Fragment) OS=Homo sapiens GN=RP5-1022P6.2 PE=2 SV=1 - [Q5QPF0_HUMAN]	30.1994	7.95752	3.04	4	1	catalytic activity		metabolic process	0.862479	1.15691	0.912588	0.977326	0.968547	1.04297	0.908577	0.973365	-1.00407	0.969974
Q7Z4Z1	Epsilon-COP OS=Homo sapiens PE=2 SV=1 - [Q7Z4Z1_HUMAN]	34.3804	5.19873	6.51	3	1	structural molecule activity; protein binding	cytoplasm; Golgi; membrane	transport	1.05629	1.00799	0.971075	1.01178	0.919025	1.00263	1.10169	1.00778	-1.00397	0.948521
B3KUZ8	Aspartate aminotransferase OS=Homo sapiens PE=2 SV=1 - [B3KUZ8_HUMAN]	41.3001	8.83643	7.82	6	2	catalytic activity		metabolic process	1.18964	1.12546	1.01831	1.11114	1.11711	1.17989	1.02458	1.10719	-1.00356	0.956092
B2R7U5	cDNA, FLJ93607 OS=Homo sapiens PE=2 SV=1 - [B2R7U5_HUMAN]	21.342	7.7085	11.83	2	1	nucleotide binding	nucleus; cytoplasm	cell communication; regulation of biological process; response to stimulus	0.891455	0.798334	0.901938	0.863909	0.916272	0.872588	0.793674	0.860845	-1.00356	0.952843
P13929	Beta-enolase OS=Homo sapiens GN=ENO3 PE=1 SV=5 - [ENOB_HUMAN]	46.9573	7.7085	17.05	12	1	metal ion binding; catalytic activity; protein binding	cytoplasm; cytosol; cell surface	metabolic process; response to stimulus	0.783421	1.68856	1.25168	1.24122	1.26678	1.25013	1.19398	1.23696	-1.00344	0.987827
Q15149	Plectin OS=Homo sapiens GN=PLEC PE=1 SV=3 - [PLEC_HUMAN]	531.466	5.96045	26.96	15	109	protein binding; structural molecule activity	cytoplasm; cytosol; cytoskeleton; membrane	cell death; cell organization and biogenesis	1.05696	1.02021	1.03049	1.03589	1.0191	1.06309	1.01482	1.03234	-1.00344	0.86026
Q92625	Ankyrin repeat and SAM domain-containing protein 1A OS=Homo sapiens GN=ANKS1A PE=1 SV=4 - [ANS1A_HUMAN]	123.032	6.37939	0.62	1	1	protein binding	nucleus; organelle lumen; cytoplasm	cellular component movement; cell differentiation; development; cell communication; regulation of biological process; response to stimulus	0.694012	0.952658	0.852103	0.832924	0.793061	0.845154	0.852554	0.830256	-1.00321	0.974213
B4DDP6	Drebrin-like protein OS=Homo sapiens GN=DBNL PE=2 SV=1 - [B4DDP6_HUMAN]	43.0141	5.03369	8.12	12	2	protein binding			1.09509	1.14252	1.1025	1.11337	1.08334	1.14433	1.10178	1.10982	-1.0032	0.886148
P53396	ATP-citrate synthase OS=Homo sapiens GN=ACLY PE=1 SV=3 - [ACLY_HUMAN]	120.762	7.32764	4.09	4	4	nucleotide binding; catalytic activity; metal ion binding	nucleus; organelle lumen; cytoplasm; mitochondrion; cytosol; membrane	metabolic process; regulation of biological process	0.967809	1.13807	0.934017	1.0133	0.978864	0.911777	1.14106	1.01057	-1.0027	0.977941
P67936	Tropomyosin alpha-4 chain OS=Homo sapiens GN=TPM4 PE=1 SV=3 - [TPM4_HUMAN]	28.5045	4.69092	58.87	8	5	protein binding; metal ion binding; structural molecule activity	cytoskeleton; cytoplasm; cytosol	cellular component movement; response to stimulus	1.05082	0.928123	1.14697	1.04197	0.949418	1.01811	1.15117	1.03957	-1.00231	0.97918
B3KP89	cDNA FLJ31446 fis, clone NT2NE2000909, highly similar to Guanine nucleotide-binding protein G(o) subunit alpha 1 OS=Homo sapiens PE=2 SV=1 - [B3KP89_HUMAN]	39.9089	5.77002	16.67	16	3	nucleotide binding; signal transducer activity		cell communication; regulation of biological process; response to stimulus	0.936183	1.10232	0.99999	1.01283	0.889138	1.1437	0.999798	1.01088	-1.00193	0.983409
P51149	Ras-related protein Rab-7a OS=Homo sapiens GN=RAB7A PE=1 SV=1 - [RAB7A_HUMAN]	23.4748	6.69775	33.33	8	6	nucleotide binding; catalytic activity; protein binding	nucleus; cytoplasm; vacuole; membrane; endosome; Golgi	metabolic process; transport; cell communication; regulation of biological process; response to stimulus; cell organization and biogenesis	1.0531	0.961291	1.01572	1.01004	0.982761	1.04721	0.995202	1.00839	-1.00163	0.962769
B4E022	Transketolase OS=Homo sapiens GN=TKT PE=2 SV=1 - [B4E022_HUMAN]	62.8393	7.51807	23.44	10	12	catalytic activity	nucleus; organelle lumen	metabolic process	1.06925	0.967139	1.00719	1.01453	1.00467	1.03904	0.995513	1.01307	-1.00143	0.966469
Q9UDY4	DnaJ homolog subfamily B member 4 OS=Homo sapiens GN=DNAJB4 PE=1 SV=1 - [DNJB4_HUMAN]	37.7831	8.49951	30.56	4	9	protein binding	nucleus; organelle lumen; cytoplasm; membrane	metabolic process; response to stimulus	1.04272	0.984658	0.984544	1.00397	1.10583	0.998924	0.903685	1.00281	-1.00116	0.985819
F5H1S8	Malectin (Fragment) OS=Homo sapiens GN=MLEC PE=4 SV=1 - [F5H1S8_HUMAN]	16.7186	5.56689	20.55	3	3				1.02329	1.04286	1.1128	1.05965	1.02795	0.972218	1.17522	1.05846	-1.00112	0.986607
O95101	Cytochrome c oxidase subunit 6A, mitochondrial OS=Homo sapiens PE=3 SV=1 - [O95101_HUMAN]	9.74482	7.21045	13.95	2	1	catalytic activity; transporter activity	cytoplasm; mitochondrion; membrane		0.71598	0.908234	0.393024	0.672413	0.940039	0.300996	0.774048	0.671694	-1.00107	0.997787
P04732	Metallothionein-1E OS=Homo sapiens GN=MT1E PE=1 SV=1 - [MT1E_HUMAN]	6.0092	7.95752	32.79	10	1	metal ion binding	nucleus; cytoplasm	regulation of biological process; response to stimulus	1.02727	1.02211	1.01022	1.01987	1.01702	1.00738	1.03204	1.01881	-1.00103	0.910322
P63104	14-3-3 protein zeta/delta OS=Homo sapiens GN=YWHAZ PE=1 SV=1 - [1433Z_HUMAN]	27.7277	4.79248	53.47	14	9	catalytic activity; protein binding	nucleus; organelle lumen; cytoplasm; mitochondrion; cytosol; cytoskeleton	cell communication; defense response; response to stimulus; transport; cell organization and biogenesis; cell death; regulation of biological process; coagulation; metabolic process	0.981377	0.96273	1.01449	0.986199	0.986235	1.01268	0.956846	0.985254	-1.00096	0.967926
A8K2Q0	cDNA FLJ76382, highly similar to Homo sapiens retinol binding protein 1, cellular (RBP1), mRNA OS=Homo sapiens PE=2 SV=1 - [A8K2Q0_HUMAN]	15.8719	5.10986	8.89	6	1	transporter activity		transport	0.907487	1.04575	1.17663	1.04329	1.0107	1.03895	1.07849	1.04271	-1.00055	0.994625
B5MCX3	Septin-2 OS=Homo sapiens GN=SEPT2 PE=3 SV=1 - [B5MCX3_HUMAN]	36.9169	6.17627	44.86	14	11	nucleotide binding	nucleus; organelle lumen; cytoplasm; cytoskeleton	cell communication; regulation of biological process; response to stimulus	0.984267	1.0349	1.0013	1.00682	1.0196	0.97098	1.02832	1.0063	-1.00052	0.983182
B4E0P8	cDNA FLJ53007, highly similar to UBA/UBX 33.3 kDa protein OS=Homo sapiens PE=2 SV=1 - [B4E0P8_HUMAN]	22.927	9.12939	3.5	4	1	protein binding			0.568475	0.655575	0.864565	0.696205	0.653514	0.767761	0.666373	0.695883	-1.00046	0.997457
P07954	Fumarate hydratase, mitochondrial OS=Homo sapiens GN=FH PE=1 SV=3 - [FUMH_HUMAN]	54.6022	8.76318	10.98	1	5	catalytic activity	cytoplasm; mitochondrion; organelle lumen	metabolic process	1.05011	0.939693	0.912144	0.967316	0.945004	0.943209	1.01263	0.966948	-1.00038	0.994267
Q53F35	Acidic (Leucine-rich) nuclear phosphoprotein 32 family, member B variant (Fragment) OS=Homo sapiens PE=2 SV=1 - [Q53F35_HUMAN]	28.6553	4.05615	13.2	9	3	protein binding			0.898242	0.90144	0.956839	0.91884	0.845681	0.963649	0.946235	0.918522	-1.00035	0.994232
A2J1N5	Rheumatoid factor RF-ET6 (Fragment) OS=Homo sapiens PE=2 SV=1 - [A2J1N5_HUMAN]	10.4432	9.12939	19.15	41	1	protein binding			0.944317	1.06595	0.914918	0.975062	0.860591	0.694249	1.36941	0.97475	-1.00032	0.998877
Q96BA7	HNRPU protein OS=Homo sapiens PE=2 SV=1 - [Q96BA7_HUMAN]	79.6658	7.86963	18.01	8	10	protein binding			1.01282	1.05019	1.02598	1.02966	1.02681	1.07781	0.983676	1.02943	-1.00022	0.994093
P10301	Ras-related protein R-Ras OS=Homo sapiens GN=RRAS PE=1 SV=1 - [RRAS_HUMAN]	23.4659	6.93213	42.66	3	6	nucleotide binding; catalytic activity; protein binding	membrane	metabolic process; cell communication; regulation of biological process; response to stimulus; cell differentiation; cell organization and biogenesis; development; cellular component movement	1.04408	1.16849	1.0079	1.07349	1.19077	0.967402	1.06173	1.0733	-1.00018	0.998228
Q14314	Fibroleukin OS=Homo sapiens GN=FGL2 PE=1 SV=1 - [FGL2_HUMAN]	50.1968	7.38623	3.42	2	2	protein binding	extracellular; membrane	cell communication; regulation of biological process; response to stimulus	0.915781	1.00218	0.934425	0.950795	0.882406	0.882379	1.08711	0.950632	-1.00017	0.998317
B7Z5V3	cDNA FLJ53088, highly similar to Ras-related protein Rab-18 OS=Homo sapiens PE=2 SV=1 - [B7Z5V3_HUMAN]	20.7064	4.99561	7.07	5	1	nucleotide binding		cell communication; regulation of biological process; response to stimulus; transport	0.846071	0.905778	1.04339	0.931746	0.628354	1.14842	1.01865	0.931808	1.00007	0.999736
P41250	Glycine--tRNA ligase OS=Homo sapiens GN=GARS PE=1 SV=3 - [SYG_HUMAN]	83.1126	7.03467	2.71	1	2	nucleotide binding; catalytic activity; protein binding	cytoplasm; mitochondrion; organelle lumen; cytosol	metabolic process; cell death	1.00465	1.17292	1.09314	1.09024	1.12598	0.841566	1.30444	1.09066	1.00039	0.997761
B3KY04	cDNA FLJ46506 fis, clone THYMU3030752, highly similar to BTB/POZ domain-containing protein KCTD12 OS=Homo sapiens PE=2 SV=1 - [B3KY04_HUMAN]	35.7087	5.64307	14.46	2	4	protein binding		cell organization and biogenesis	1.01052	1.02613	1.0006	1.01242	0.871281	1.20991	0.957404	1.01286	1.00044	0.996695
Q9HCB6	Spondin-1 OS=Homo sapiens GN=SPON1 PE=1 SV=2 - [SPON1_HUMAN]	90.9136	6.11279	11.52	3	7	protein binding	extracellular		0.982228	1.28313	0.964497	1.07662	1.08009	1.05172	1.10044	1.07742	1.00074	0.994252
B4DSD7	cDNA FLJ55863, highly similar to Serine/threonine-protein phosphatase 2A 56 kDa regulatory subunit delta isoform OS=Homo sapiens PE=2 SV=1 - [B4DSD7_HUMAN]	65.362	7.82568	6.26	16	3	enzyme regulator activity		cell communication; regulation of biological process; response to stimulus	0.976341	0.86872	1.05359	0.966217	1.03367	0.848681	1.01868	0.96701	1.00082	0.992556
B1AHC9	X-ray repair complementing defective repair in Chinese hamster cells 6 (Ku autoantigen, 70kDa) OS=Homo sapiens GN=XRCC6 PE=4 SV=1 - [B1AHC9_HUMAN]	64.243	9.27588	20.39	9	11	DNA binding; catalytic activity	nucleus	metabolic process; response to stimulus	0.975582	0.892739	0.966905	0.945075	0.9906	0.893488	0.953546	0.945878	1.00085	0.984407
Q15717	ELAV-like protein 1 OS=Homo sapiens GN=ELAVL1 PE=1 SV=2 - [ELAV1_HUMAN]	36.0692	9.17334	2.76	2	1	nucleotide binding; RNA binding; protein binding	nucleus; organelle lumen; cytoplasm; cytosol	development; metabolic process; regulation of biological process	0.952882	1.08027	1.09574	1.04296	1.09464	0.993374	1.04398	1.044	1.00099	0.985603
Q05CP8	CCDC6 protein (Fragment) OS=Homo sapiens GN=CCDC6 PE=2 SV=1 - [Q05CP8_HUMAN]	38.1399	9.39307	4.19	2	1				1.14943	0.974496	0.994845	1.03959	0.943105	1.23219	0.946603	1.04063	1.001	0.992928
F8WDI0	Ubiquitin-like-conjugating enzyme ATG3 OS=Homo sapiens GN=ATG3 PE=4 SV=1 - [F8WDI0_HUMAN]	8.3063	6.26514	17.57	2	1				0.93508	0.980617	0.994886	0.970194	1.09547	0.822194	0.995974	0.971213	1.00105	0.990668
Q7Z5D5	Medulloblastoma antigen MU-MB-2.50 (Fragment) OS=Homo sapiens PE=2 SV=1 - [Q7Z5D5_HUMAN]	43.7093	5.50342	13.02	30	4	catalytic activity; motor activity; protein binding	cytoplasm; cytoskeleton	cellular component movement; transport	1.126	0.987445	1.06689	1.06011	1.16433	0.972517	1.04685	1.06123	1.00106	0.987813
B7Z972	Protein-L-isoaspartate O-methyltransferase OS=Homo sapiens GN=PCMT1 PE=2 SV=1 - [B7Z972_HUMAN]	20.6696	6.87354	16.15	9	3	catalytic activity	cytoplasm; membrane	metabolic process	1.0112	1.04889	0.975103	1.01173	1.02075	0.965513	1.05239	1.01288	1.00114	0.97387
Q9UKV8	Protein argonaute-2 OS=Homo sapiens GN=EIF2C2 PE=1 SV=3 - [AGO2_HUMAN]	97.1459	9.18799	3.96	6	3	RNA binding; catalytic activity; protein binding; metal ion binding	cytoplasm; nucleus; cytosol	metabolic process; regulation of biological process; cell communication; response to stimulus; development	1.01747	1.01244	1.03348	1.02113	0.981428	1.08862	0.997018	1.02236	1.0012	0.97296
H0YNE3	Proteasome activator complex subunit 1 OS=Homo sapiens GN=PSME1 PE=4 SV=1 - [H0YNE3_HUMAN]	26.8529	5.78271	34.76	7	9		proteasome		0.918702	0.977247	1.02982	0.975256	0.982265	0.897599	1.04962	0.976495	1.00127	0.982962
P16615	Sarcoplasmic/endoplasmic reticulum calcium ATPase 2 OS=Homo sapiens GN=ATP2A2 PE=1 SV=1 - [AT2A2_HUMAN]	114.683	5.33838	11.42	11	11	nucleotide binding; catalytic activity; transporter activity; metal ion binding; protein binding	cytoplasm; endoplasmic reticulum; membrane	regulation of biological process; metabolic process; transport; cellular homeostasis; cell communication; response to stimulus; coagulation; development	1.08384	1.01366	1.05247	1.04999	1.02302	1.09839	1.03259	1.05133	1.00128	0.967788
P21796	Voltage-dependent anion-selective channel protein 1 OS=Homo sapiens GN=VDAC1 PE=1 SV=2 - [VDAC1_HUMAN]	30.7536	8.54346	20.85	4	5	protein binding; transporter activity	cytoplasm; mitochondrion; membrane; organelle lumen	defense response; response to stimulus; transport; cell death; cell communication; reproduction; regulation of biological process	1.04563	0.902432	0.950228	0.966097	1.02115	0.929169	0.951899	0.967406	1.00136	0.980509
A8KAJ3	cDNA FLJ77823, highly similar to Homo sapiens EGF-containing fibulin-like extracellular matrix protein 1, transcript variant 3, mRNA OS=Homo sapiens PE=2 SV=1 - [A8KAJ3_HUMAN]	54.6323	5.13525	40.77	13	15	metal ion binding; protein binding	cell surface; membrane		1.13361	0.97731	0.935455	1.01546	1.02441	0.941075	1.08502	1.01683	1.00136	0.985897
P50552	Vasodilator-stimulated phosphoprotein OS=Homo sapiens GN=VASP PE=1 SV=3 - [VASP_HUMAN]	39.8051	8.93896	26.32	2	8	protein binding	cytoplasm; cytosol; cytoskeleton; membrane	development; cell differentiation; cell organization and biogenesis; response to stimulus; cell communication; regulation of biological process	1.04942	1.12833	1.01426	1.064	0.993227	1.18534	1.01779	1.06545	1.00136	0.984293
O60493	Sorting nexin-3 OS=Homo sapiens GN=SNX3 PE=1 SV=3 - [SNX3_HUMAN]	18.7508	8.66064	20.99	1	2	protein binding	cytoplasm; endosome; membrane	transport; cell communication	1.05858	0.969381	0.923473	0.983811	0.921585	1.05836	0.975667	0.985204	1.00142	0.981437
F8VTQ5	Heterogeneous nuclear ribonucleoprotein A1 (Fragment) OS=Homo sapiens GN=HNRNPA1 PE=4 SV=1 - [F8VTQ5_HUMAN]	16.5262	6.63916	33.79	14	3	nucleotide binding			1.03124	0.997643	1.08071	1.03653	1.03226	1.02348	1.05854	1.03809	1.00151	0.955575
Q9Y6M1	Insulin-like growth factor 2 mRNA-binding protein 2 OS=Homo sapiens GN=IGF2BP2 PE=1 SV=2 - [IF2B2_HUMAN]	66.0806	8.45557	6.34	2	2	nucleotide binding; RNA binding; protein binding; translation regulator activity	nucleus; cytoplasm; cytosol; cytoskeleton	metabolic process; regulation of biological process	1.00718	1.03691	1.14564	1.06324	0.997738	1.12538	1.07145	1.06486	1.00152	0.978419
Q9UEH5	24-kDa subunit of complex I (Fragment) OS=Homo sapiens GN=NDUFV2 PE=3 SV=1 - [Q9UEH5_HUMAN]	25.414	7.32764	9.96	6	2	catalytic activity; metal ion binding; nucleotide binding		metabolic process	1.00655	0.891668	0.789974	0.896064	0.900569	0.928997	0.862787	0.897451	1.00155	0.984123
Q9BVT0	ARHA protein (Fragment) OS=Homo sapiens GN=ARHA PE=2 SV=2 - [Q9BVT0_HUMAN]	11.516	9.34912	43.56	7	2	nucleotide binding; catalytic activity	nucleus; cytoplasm; mitochondrion; cytosol; membrane	cell organization and biogenesis; metabolic process; regulation of biological process; cell communication; response to stimulus; development; cell differentiation; cell proliferation; cell death	0.953588	1.06807	0.895295	0.972318	1.12807	0.808669	0.984749	0.973829	1.00155	0.989236
D6R938	Calcium/calmodulin-dependent protein kinase (CaM kinase) II delta, isoform CRA_e OS=Homo sapiens GN=CAMK2D PE=4 SV=1 - [D6R938_HUMAN]	56.2625	7.25439	12.05	20	3	nucleotide binding; catalytic activity; protein binding		metabolic process	0.937754	0.904612	0.961665	0.934677	0.947193	0.921242	0.939958	0.936131	1.00156	0.940364
P11142	Heat shock cognate 71 kDa protein OS=Homo sapiens GN=HSPA8 PE=1 SV=1 - [HSP7C_HUMAN]	70.8542	5.51611	42.11	27	13	nucleotide binding; protein binding; catalytic activity	nucleus; organelle lumen; cytoplasm; cytosol; membrane; cell surface; extracellular	cell organization and biogenesis; metabolic process; regulation of biological process; transport; response to stimulus; cell communication; reproduction	0.939409	0.958772	0.909375	0.935852	0.954705	0.922294	0.935186	0.937395	1.00165	0.932773
P36405	ADP-ribosylation factor-like protein 3 OS=Homo sapiens GN=ARL3 PE=1 SV=2 - [ARL3_HUMAN]	20.4428	7.23975	24.73	1	3	nucleotide binding; catalytic activity; signal transducer activity; protein binding; metal ion binding	cytoplasm; Golgi; membrane; nucleus; organelle lumen; cytoskeleton	cell division; development; metabolic process; transport; cell communication; regulation of biological process; response to stimulus; cell differentiation; cell organization and biogenesis	0.941158	1.05516	0.938953	0.978424	0.980002	1.09521	0.865121	0.980111	1.00172	0.983506
P55001	Microfibrillar-associated protein 2 OS=Homo sapiens GN=MFAP2 PE=2 SV=1 - [MFAP2_HUMAN]	20.8119	4.97021	12.02	1	2	protein binding	extracellular	cell differentiation; cell organization and biogenesis; development	0.997439	1.40402	1.08983	1.16376	1.04001	1.29464	1.16307	1.16591	1.00184	0.988781
B4DX01	cDNA FLJ59092 OS=Homo sapiens PE=2 SV=1 - [B4DX01_HUMAN]	30.5013	5.94775	14.6	13	4				0.945114	0.9954	1.05285	0.997788	0.975999	0.996741	1.02616	0.999633	1.00185	0.959715
Q14019	Coactosin-like protein OS=Homo sapiens GN=COTL1 PE=1 SV=3 - [COTL1_HUMAN]	15.935	5.66846	10.56	2	3	protein binding	cytoplasm; cytoskeleton	defense response; response to stimulus	0.953014	0.917071	0.890248	0.920111	0.893809	0.87579	0.995896	0.921832	1.00187	0.968974
B3KTM6	Ribosomal protein L5, isoform CRA_b OS=Homo sapiens GN=RPL5 PE=2 SV=1 - [B3KTM6_HUMAN]	28.0262	9.12939	25.51	3	6	structural molecule activity; RNA binding	cytoplasm; ribosome	metabolic process	0.957088	0.993041	1.01107	0.987066	0.976014	0.982333	1.00867	0.989006	1.00196	0.922603
B4DSX6	cDNA FLJ57427, highly similar to Glycogenin-1 (EC 2.4.1.186) OS=Homo sapiens PE=2 SV=1 - [B4DSX6_HUMAN]	21.4659	5.5542	10.36	7	2	catalytic activity			1.01989	0.867544	0.887648	0.925027	1.0092	0.944951	0.827198	0.927116	1.00226	0.978129
B4E2V5	Erythrocyte band 7 integral membrane protein OS=Homo sapiens GN=STOM PE=2 SV=1 - [B4E2V5_HUMAN]	25.9478	7.38623	11.81	4	2		cytoplasm; membrane		1.1252	0.871233	1.02176	1.00606	1.10002	1.00729	0.918332	1.00855	1.00247	0.979444
B4DSW9	cDNA FLJ59415, highly similar to Beta-catenin OS=Homo sapiens PE=2 SV=1 - [B4DSW9_HUMAN]	77.4696	6.37939	12.55	5	7	protein binding			0.895931	1.00025	1.03667	0.977617	0.980621	1.00887	0.950876	0.980122	1.00256	0.958594
Q59F44	Cytochrome b-5 isoform 1 variant (Fragment) OS=Homo sapiens PE=2 SV=1 - [Q59F44_HUMAN]	14.5631	5.71924	17.42	3	2	metal ion binding			0.875046	1.0853	0.977148	0.979165	1.07916	0.855326	1.01099	0.981825	1.00272	0.977787
G5E9B2	Chaperonin containing TCP1, subunit 8 (Theta), isoform CRA_a OS=Homo sapiens GN=CCT8 PE=3 SV=1 - [G5E9B2_HUMAN]	59.4404	5.78271	29.98	8	14	nucleotide binding; protein binding	cytoplasm	metabolic process	1.02936	1.05397	0.999938	1.02776	1.01441	1.05745	1.02009	1.03065	1.00282	0.895166
P05387	60S acidic ribosomal protein P2 OS=Homo sapiens GN=RPLP2 PE=1 SV=1 - [RLA2_HUMAN]	11.6578	4.53857	40.87	2	4	RNA binding; structural molecule activity	cytoplasm; cytosol; ribosome	metabolic process; cell organization and biogenesis; transport; reproduction	1.00448	1.01278	1.08815	1.03514	1.02249	1.07183	1.02004	1.03812	1.00288	0.929038
Q5JRI1	FUS interacting protein (Serine/arginine-rich) 1 OS=Homo sapiens GN=FUSIP1 PE=2 SV=1 - [Q5JRI1_HUMAN]	20.9005	10.4771	6.4	4	1	nucleotide binding			0.96944	1.12294	0.937833	1.01007	1.15335	0.886696	0.998907	1.01298	1.00288	0.977281
Q8N9B5	Junction-mediating and -regulatory protein OS=Homo sapiens GN=JMY PE=1 SV=2 - [JMY_HUMAN]	111.376	6.17627	1.82	1	1	protein binding	nucleus; cytoplasm; cytoskeleton	metabolic process; response to stimulus; regulation of biological process; cell death; cell organization and biogenesis; cellular component movement	0.943537	0.909586	0.973881	0.942335	1.03519	0.948411	0.85156	0.945054	1.00289	0.963741
P17858	6-phosphofructokinase, liver type OS=Homo sapiens GN=PFKL PE=1 SV=6 - [K6PL_HUMAN]	84.9642	7.50342	15.9	8	7	nucleotide binding; catalytic activity; protein binding; metal ion binding	cytoplasm; cytosol	metabolic process; response to stimulus; cell communication; regulation of biological process; transport; cell organization and biogenesis	1.02446	1.08326	1.0883	1.06534	1.14879	1.02506	1.0321	1.06865	1.00311	0.94495
P62258	14-3-3 protein epsilon OS=Homo sapiens GN=YWHAE PE=1 SV=1 - [1433E_HUMAN]	29.1554	4.7417	53.33	11	10	protein binding	cytoplasm; mitochondrion; cytosol; cytoskeleton	cell differentiation; cellular component movement; development; transport; cell death; regulation of biological process; reproduction; metabolic process; cell communication; response to stimulus	1.01859	0.996337	1.01026	1.0084	1.0109	1.02271	1.00122	1.01161	1.00319	0.738656
P35573	Glycogen debranching enzyme OS=Homo sapiens GN=AGL PE=1 SV=3 - [GDE_HUMAN]	174.652	6.75635	8.03	2	12	catalytic activity; protein binding	nucleus; organelle lumen; cytoplasm; cytosol; endoplasmic reticulum	metabolic process; response to stimulus	1.04092	1.01958	0.954281	1.00493	1.05641	1.00808	0.960023	1.00817	1.00323	0.936275
Q5VZR0	GLI pathogenesis-related 2 OS=Homo sapiens GN=GLIPR2 PE=2 SV=1 - [Q5VZR0_HUMAN]	14.2041	9.51025	43.75	4	4		extracellular		0.975405	1.07202	1.05628	1.03457	0.927699	1.11199	1.07425	1.03798	1.0033	0.959872
Q5D1D5	Guanylate binding protein 1 OS=Homo sapiens PE=2 SV=1 - [Q5D1D5_HUMAN]	67.8737	6.31592	12.16	6	6	catalytic activity; nucleotide binding		metabolic process	0.991286	0.938868	1.02114	0.983765	0.9434	1.04765	0.970086	0.987045	1.00333	0.937728
H7C285	Tetraspanin-15 (Fragment) OS=Homo sapiens GN=TSPAN15 PE=4 SV=1 - [H7C285_HUMAN]	18.2069	5.09717	5	2	1		membrane		1.0472	0.932999	0.934319	0.971506	0.944412	1.06238	0.917774	0.974855	1.00345	0.956986
Q9Y4G6	Talin-2 OS=Homo sapiens GN=TLN2 PE=1 SV=4 - [TLN2_HUMAN]	271.443	5.56689	8.22	5	5	protein binding; structural molecule activity	cytoplasm; cytoskeleton; membrane	cell organization and biogenesis	0.935398	1.05512	0.950414	0.980311	0.924715	0.936241	1.09073	0.983895	1.00366	0.958925
P05413	Fatty acid-binding protein, heart OS=Homo sapiens GN=FABP3 PE=1 SV=4 - [FABPH_HUMAN]	14.8487	6.80029	42.86	2	6	transporter activity; protein binding	cytoplasm; cytosol	metabolic process; transport; cell proliferation; regulation of biological process; response to stimulus	1.12468	1.03975	0.896879	1.02044	1.05909	0.963004	1.05058	1.02422	1.00371	0.961236
B4DIH5	COP9 signalosome complex subunit 2 OS=Homo sapiens GN=COPS2 PE=2 SV=1 - [B4DIH5_HUMAN]	44.2004	5.87158	8.18	8	3	protein binding			1.01432	0.951142	0.906837	0.957433	0.985035	0.910092	0.987845	0.960991	1.00372	0.933818
Q5VU21	PAI-1 mRNA-binding protein variant OS=Homo sapiens GN=SERBP1 PE=2 SV=1 - [Q5VU21_HUMAN]	42.4013	8.44092	13.7	5	4		cytoplasm		1.14542	0.915779	0.998561	1.01992	0.99239	1.02878	1.05	1.02372	1.00373	0.958825
F5H0T1	Stress-induced-phosphoprotein 1 OS=Homo sapiens GN=STIP1 PE=4 SV=1 - [F5H0T1_HUMAN]	59.74	6.80029	19.08	7	10	protein binding			1.0815	0.998957	0.951564	1.01067	1.02277	1.00705	1.0138	1.01454	1.00383	0.924335
P08670	Vimentin OS=Homo sapiens GN=VIM PE=1 SV=4 - [VIME_HUMAN]	53.6191	5.12256	71.89	37	31	catalytic activity; motor activity; structural molecule activity; protein binding	cytoplasm; cytosol; cytoskeleton; membrane	cell organization and biogenesis; metabolic process; cell death; cellular component movement; regulation of biological process; cell differentiation; development; reproduction	0.930374	1.09213	0.957175	0.993226	0.929225	1.0364	1.02554	0.997055	1.00385	0.952598
Q75MU1	Putative uncharacterized protein WBSCR1 (Fragment) OS=Homo sapiens GN=WBSCR1 PE=2 SV=1 - [Q75MU1_HUMAN]	14.9513	5.42725	9.56	5	1	nucleotide binding			1.17782	1.0311	1.02477	1.0779	1.08596	1.16341	0.996876	1.08208	1.00388	0.954802
B4DXH3	cDNA FLJ61449, highly similar to UDP-N-acetylglucosamine--dolichyl-phosphate N-acetylglucosamine phosphotransferase (EC 2.7.8.15) OS=Homo sapiens PE=2 SV=1 - [B4DXH3_HUMAN]	37.1708	7.98682	2.45	5	1	catalytic activity	membrane		0.916322	1.28273	0.906633	1.03523	1.14123	0.804166	1.17283	1.03941	1.00404	0.981673
P07737	Profilin-1 OS=Homo sapiens GN=PFN1 PE=1 SV=2 - [PROF1_HUMAN]	15.0446	8.26514	69.29	3	8	protein binding	nucleus; cytoplasm; cytoskeleton	development; transport; metabolic process; regulation of biological process; cell organization and biogenesis; coagulation; response to stimulus; reproduction	0.982104	0.98618	0.992213	0.986832	1.02588	0.992174	0.954448	0.990834	1.00406	0.857024
P35908	Keratin, type II cytoskeletal 2 epidermal OS=Homo sapiens GN=KRT2 PE=1 SV=2 - [K22E_HUMAN]	65.3932	8.00146	19.87	19	7	structural molecule activity	cytoplasm; Golgi; cytoskeleton	development; cell differentiation; cell proliferation; cellular component movement	0.889136	0.967608	0.914703	0.923816	0.820444	0.944821	1.01745	0.927572	1.00407	0.954591
B3KUK2	Superoxide dismutase OS=Homo sapiens GN=SOD2 PE=2 SV=1 - [B3KUK2_HUMAN]	19.718	8.03076	21.02	18	3	antioxidant activity; catalytic activity; metal ion binding		metabolic process	1.08616	0.913366	0.901593	0.96704	0.971748	0.984007	0.957264	0.971006	1.0041	0.950607
P49327	Fatty acid synthase OS=Homo sapiens GN=FASN PE=1 SV=3 - [FAS_HUMAN]	273.254	6.44287	1.87	1	4	nucleotide binding; catalytic activity; protein binding; metal ion binding	cytoplasm; mitochondrion; Golgi; cytosol; membrane	metabolic process; regulation of biological process	1.0593	1.0697	1.00175	1.04358	1.02136	1.13005	0.992269	1.04789	1.00413	0.93126
Q9UBX5	Fibulin-5 OS=Homo sapiens GN=FBLN5 PE=1 SV=1 - [FBLN5_HUMAN]	50.1467	4.729	20.31	7	9	protein binding; metal ion binding	extracellular; cytoplasm	cell organization and biogenesis; metabolic process; regulation of biological process; response to stimulus	0.972764	1.0957	1.08961	1.05269	1.14929	0.991339	1.03053	1.05705	1.00414	0.947362
A8K901	cDNA FLJ77190, highly similar to Homo sapiens ubiquitin protein ligase E3 component n-recognin 1 (UBR1), mRNA (Fragment) OS=Homo sapiens PE=2 SV=1 - [A8K901_HUMAN]	117.157	5.71924	0.79	3	1	catalytic activity; metal ion binding		metabolic process	0.910496	0.943596	0.896512	0.916868	0.871467	0.882895	1.00766	0.920674	1.00415	0.937744
Q5D044	LAMA4 protein OS=Homo sapiens GN=LAMA4 PE=2 SV=1 - [Q5D044_HUMAN]	201.756	6.34131	27.97	14	41	catalytic activity; motor activity; protein binding	chromosome; nucleus; organelle lumen; extracellular; cytoplasm; cytoskeleton; membrane	cell organization and biogenesis; reproduction; regulation of biological process; cellular component movement; development; transport	0.998737	0.937923	1.00236	0.979673	0.990975	1.02024	0.940179	0.983798	1.00421	0.901754
P56556	NADH dehydrogenase [ubiquinone] 1 alpha subcomplex subunit 6 OS=Homo sapiens GN=NDUFA6 PE=1 SV=3 - [NDUA6_HUMAN]	17.8593	10.1401	5.19	1	1	catalytic activity	cytoplasm; mitochondrion; membrane	metabolic process; transport; response to stimulus	0.958283	0.786101	0.88633	0.876905	0.999815	0.793661	0.848575	0.880684	1.00431	0.964288
A7XZE4	Beta tropomyosin isoform OS=Homo sapiens GN=TPM2b PE=2 SV=1 - [A7XZE4_HUMAN]	33.0056	4.69092	60.92	5	4				0.997088	1.00751	0.937206	0.980601	1.07553	0.955111	0.92394	0.98486	1.00434	0.937683
B4DUX5	Methionine aminopeptidase OS=Homo sapiens GN=METAP2 PE=2 SV=1 - [B4DUX5_HUMAN]	50.4649	5.92236	8.13	10	3	catalytic activity; metal ion binding		metabolic process	0.930712	1.03196	0.853811	0.938828	1.0079	0.789351	1.03173	0.942994	1.00444	0.966336
P57105	Synaptojanin-2-binding protein OS=Homo sapiens GN=SYNJ2BP PE=1 SV=2 - [SYJ2B_HUMAN]	15.9182	6.30322	8.28	1	1	protein binding	cytoplasm; mitochondrion; membrane; cell surface	cell organization and biogenesis; metabolic process; regulation of biological process; transport; cell communication; response to stimulus	0.918414	1.05371	0.970925	0.981016	1.06693	1.02879	0.860577	0.985432	1.0045	0.955659
B7Z8S8	cDNA FLJ52193, highly similar to Calpastatin OS=Homo sapiens PE=2 SV=1 - [B7Z8S8_HUMAN]	37.7278	4.61475	11.85	32	3	enzyme regulator activity			0.998852	0.834459	0.990825	0.941379	0.878051	0.921393	1.03769	0.945711	1.0046	0.954694
B7Z590	Cadherin-13 OS=Homo sapiens GN=CDH13 PE=2 SV=1 - [B7Z590_HUMAN]	73.7404	4.83057	3.26	7	2	metal ion binding	membrane		1.03042	1.00354	1.10117	1.04504	1.02895	0.992489	1.12853	1.04999	1.00473	0.925918
P08758	Annexin A5 OS=Homo sapiens GN=ANXA5 PE=1 SV=2 - [ANXA5_HUMAN]	35.9144	5.04639	68.75	7	18	enzyme regulator activity; metal ion binding; protein binding	cytoplasm; membrane; cell surface; extracellular	cell death; regulation of biological process; cell communication; response to stimulus; coagulation; cell organization and biogenesis	1.00716	0.996302	1.00385	1.00244	1.08488	0.932078	1.00497	1.00731	1.00486	0.917598
A8K048	cDNA FLJ76989, highly similar to Homo sapiens kinesin family member 5B (KIF5B), mRNA (Fragment) OS=Homo sapiens PE=2 SV=1 - [A8K048_HUMAN]	100.775	5.70654	15.21	18	12	nucleotide binding; catalytic activity; motor activity; protein binding	cytoplasm; cytoskeleton; membrane	cell organization and biogenesis; metabolic process; cellular component movement; transport	1.04422	1.01616	0.962351	1.00758	1.00645	1.07525	0.955865	1.01252	1.00491	0.91221
B8ZZL6	Macrophage-capping protein (Fragment) OS=Homo sapiens GN=CAPG PE=4 SV=1 - [B8ZZL6_HUMAN]	24.0712	6.63916	5.5	6	1	protein binding	nucleus	cell organization and biogenesis	0.901255	1.15201	0.855494	0.969586	1.02926	0.612239	1.28162	0.974373	1.00494	0.983371
F5H895	Dolichyl-diphosphooligosaccharide--protein glycosyltransferase subunit DAD1 OS=Homo sapiens GN=DAD1 PE=4 SV=1 - [F5H895_HUMAN]	7.28382	6.50732	18.46	4	1		membrane		1.05917	1.10162	0.994231	1.05167	1.08624	1.00717	1.07742	1.05694	1.00501	0.901557
F8VR77	Proliferation-associated protein 2G4 OS=Homo sapiens GN=PA2G4 PE=4 SV=1 - [F8VR77_HUMAN]	31.4469	6.80029	9.51	8	2		membrane		0.972227	1.12872	0.983604	1.02818	1.04492	0.985205	1.07082	1.03365	1.00531	0.927451
P98160	Basement membrane-specific heparan sulfate proteoglycan core protein OS=Homo sapiens GN=HSPG2 PE=1 SV=4 - [PGBM_HUMAN]	468.532	6.50732	35.14	12	109	protein binding	extracellular; cytoplasm; Golgi; organelle lumen; membrane; vacuole	development; metabolic process	0.904029	1.21874	0.951543	1.02477	1.1016	0.976241	1.01352	1.03045	1.00555	0.959349
Q6NTA2	HNRNPL protein (Fragment) OS=Homo sapiens GN=HNRNPL PE=2 SV=2 - [Q6NTA2_HUMAN]	61.8881	7.38623	7.69	3	3	nucleotide binding; RNA binding	nucleus	metabolic process	1.14532	0.982896	1.10499	1.07774	1.05456	1.2925	0.904901	1.08399	1.0058	0.961885
P04083	Annexin A1 OS=Homo sapiens GN=ANXA1 PE=1 SV=2 - [ANXA1_HUMAN]	38.69	7.02002	46.24	6	14	DNA binding; RNA binding; enzyme regulator activity; protein binding; structural molecule activity; metal ion binding	cytoskeleton; extracellular; nucleus; cytoplasm; membrane; mitochondrion	defense response; regulation of biological process; response to stimulus; cell death; cellular component movement; cell communication; metabolic process; transport; cell differentiation; development; cell organization and biogenesis; cell proliferation; reproduction	1.03814	0.908689	0.969113	0.971981	1.02551	0.989858	0.917589	0.977652	1.00584	0.913545
Q9H9P7	cDNA FLJ12620 fis, clone NT2RM4001714, moderately similar to SEPTIN 2 HOMOLOG OS=Homo sapiens PE=2 SV=1 - [Q9H9P7_HUMAN]	30.6597	8.44092	7.66	11	2	nucleotide binding	cytoplasm; cytoskeleton		1.02583	0.849311	0.955742	0.943628	0.967017	0.931038	0.94938	0.949145	1.00585	0.921129
B3KTS3	cDNA FLJ38664 fis, clone HLUNG2002334, highly similar to Homo sapiens KH domain containing, RNA binding, signal transduction associated 2 (KHDRBS2), mRNA OS=Homo sapiens PE=2 SV=1 - [B3KTS3_HUMAN]	35.3173	8.71924	2.84	6	1	RNA binding			1.10493	0.817139	1.00559	0.975886	0.895098	1.03325	1.01645	0.981599	1.00585	0.954898
E9PHS0	LanC-like protein 1 (Fragment) OS=Homo sapiens GN=LANCL1 PE=4 SV=1 - [E9PHS0_HUMAN]	22.0282	8.14795	32.65	6	5		cytoskeleton; membrane		1.00932	0.99427	0.994497	0.999362	0.995363	1.02197	0.998341	1.00522	1.00587	0.581271
B4DHP2	Prostaglandin E synthase 3 OS=Homo sapiens GN=PTGES3 PE=2 SV=1 - [B4DHP2_HUMAN]	14.8344	4.10693	16.54	5	2				1.02066	0.989027	1.00914	1.00628	1.09256	0.931578	1.01278	1.01231	1.00599	0.904858
Q9Y305	Acyl-coenzyme A thioesterase 9, mitochondrial OS=Homo sapiens GN=ACOT9 PE=1 SV=2 - [ACOT9_HUMAN]	49.8695	8.60205	9.11	5	4	catalytic activity	cytoplasm; mitochondrion	metabolic process	0.958561	0.909302	0.899745	0.922536	1.05465	0.797938	0.932227	0.928272	1.00622	0.943709
Q96GX3	KIAA0118 protein (Fragment) OS=Homo sapiens PE=2 SV=1 - [Q96GX3_HUMAN]	19.3357	6.90283	12	2	2	nucleotide binding		cell communication; regulation of biological process; response to stimulus	0.786758	0.925862	0.856017	0.856212	0.845753	0.796922	0.941954	0.861543	1.00623	0.931828
Q9UGT4	Sushi domain-containing protein 2 OS=Homo sapiens GN=SUSD2 PE=1 SV=1 - [SUSD2_HUMAN]	90.1497	6.27783	11.31	1	6	receptor activity	membrane	response to stimulus	0.971082	1.17478	1.03476	1.06021	1.0912	0.978819	1.13072	1.06691	1.00632	0.933435
C9JJ34	Ran-specific GTPase-activating protein (Fragment) OS=Homo sapiens GN=RANBP1 PE=4 SV=1 - [C9JJ34_HUMAN]	18.7502	5.21143	6.75	6	1			transport	1.25825	0.974936	1.16054	1.13124	0.937538	1.2006	1.27726	1.13847	1.00639	0.959048
P52272	Heterogeneous nuclear ribonucleoprotein M OS=Homo sapiens GN=HNRNPM PE=1 SV=3 - [HNRPM_HUMAN]	77.4643	8.70459	5.34	4	4	nucleotide binding; RNA binding; protein binding	nucleus; organelle lumen; spliceosomal complex; membrane	metabolic process	1.00519	0.898628	1.00934	0.971053	0.969719	0.943348	1.01951	0.977526	1.00667	0.886452
A8K8U1	cDNA FLJ77762, highly similar to Homo sapiens cullin-associated and neddylation-dissociated 1 (CAND1), mRNA OS=Homo sapiens PE=2 SV=1 - [A8K8U1_HUMAN]	136.231	5.8335	20	5	22		cytoplasm; membrane	transport	1.07874	0.974164	1.01101	1.0213	1.0228	0.98321	1.0792	1.0284	1.00695	0.872189
B0BCY7	Glutamyl aminopeptidase (Aminopeptidase A) OS=Homo sapiens GN=ENPEP PE=2 SV=1 - [B0BCY7_HUMAN]	109.162	5.46533	3.66	13	3	catalytic activity; metal ion binding		metabolic process	0.954084	1.11216	1.19099	1.08574	1.05827	1.16767	1.05399	1.09331	1.00697	0.92829
B4DIX0	cDNA FLJ50778, highly similar to Protein flightless-1 homolog OS=Homo sapiens PE=2 SV=1 - [B4DIX0_HUMAN]	141.392	6.1001	5.25	10	6	protein binding			0.946999	0.973852	0.950913	0.957255	0.984601	0.98664	0.920938	0.96406	1.00711	0.783305
Q14847	LIM and SH3 domain protein 1 OS=Homo sapiens GN=LASP1 PE=1 SV=2 - [LASP1_HUMAN]	29.6982	7.04932	51.72	11	15	protein binding; metal ion binding; transporter activity	cytoplasm; cytoskeleton; membrane	transport	0.973605	1.11589	1.01634	1.03528	1.15284	0.958507	1.01668	1.04268	1.00715	0.9224
P68032	Actin, alpha cardiac muscle 1 OS=Homo sapiens GN=ACTC1 PE=1 SV=1 - [ACTC_HUMAN]	41.9919	5.38916	71.62	35	2	nucleotide binding; catalytic activity; protein binding	cytoplasm; cytosol; cytoskeleton	metabolic process; cell death; cellular component movement; cell differentiation; cell organization and biogenesis; response to stimulus; development	1.00918	1.00249	1.00076	1.00414	1.09901	0.99203	0.942936	1.01133	1.00715	0.883851
Q8NGA1	Olfactory receptor 1M1 OS=Homo sapiens GN=OR1M1 PE=2 SV=1 - [OR1M1_HUMAN]	34.8163	8.90967	2.24	1	1	signal transducer activity; receptor activity	membrane	cell communication; regulation of biological process; response to stimulus	1.02882	0.804267	1.0242	0.952429	1.12094	0.878135	0.87942	0.959498	1.00742	0.951648
B7Z5S1	cDNA FLJ61699, highly similar to Homo sapiens androgen-induced proliferation inhibitor (APRIN), transcript variant 1, mRNA OS=Homo sapiens PE=2 SV=1 - [B7Z5S1_HUMAN]	148.645	8.06006	2.15	2	3		membrane		0.866158	0.871544	1.03659	0.924764	0.924994	0.954848	0.915097	0.931646	1.00744	0.910035
Q9UHV9	Prefoldin subunit 2 OS=Homo sapiens GN=PFDN2 PE=1 SV=1 - [PFD2_HUMAN]	16.6376	6.58057	22.73	1	3	protein binding	nucleus; cytoplasm; mitochondrion; cytosol	metabolic process	1.06828	1.049	1.12233	1.07987	1.00034	1.10972	1.15384	1.08797	1.0075	0.880615
P29966	Myristoylated alanine-rich C-kinase substrate OS=Homo sapiens GN=MARCKS PE=1 SV=4 - [MARCS_HUMAN]	31.5359	4.44971	30.42	3	5	protein binding	cytoplasm; cytoskeleton; membrane; nucleus	metabolic process; cell communication; regulation of biological process; transport	0.863794	1.03792	1.10235	1.00135	0.903084	1.00002	1.12378	1.00896	1.0076	0.940473
G5E9S1	Eukaryotic translation initiation factor 4 gamma 1 OS=Homo sapiens GN=EIF4G1 PE=4 SV=1 - [G5E9S1_HUMAN]	154.837	5.16064	3.49	16	5	DNA binding; RNA binding; enzyme regulator activity; protein binding	cytoplasm	metabolic process; regulation of biological process	0.944018	0.959779	0.976022	0.95994	0.955398	1.00138	0.945005	0.967261	1.00763	0.728097
B3VL17	Beta globin (Fragment) OS=Homo sapiens PE=3 SV=1 - [B3VL17_HUMAN]	11.4748	6.3667	92.38	47	2	transporter activity; metal ion binding	cytoplasm; cytosol	transport	0.923187	0.923751	0.959485	0.935474	0.94742	1.02208	0.858406	0.942635	1.00765	0.89046
C9JGI3	Thymidine phosphorylase (Fragment) OS=Homo sapiens GN=TYMP PE=4 SV=1 - [C9JGI3_HUMAN]	46.0582	5.51611	3.37	4	1	catalytic activity		metabolic process	0.806454	0.907573	0.886374	0.8668	0.865224	0.87797	0.87729	0.873495	1.00772	0.839921
O75116	Rho-associated protein kinase 2 OS=Homo sapiens GN=ROCK2 PE=1 SV=4 - [ROCK2_HUMAN]	160.799	6.02393	4.47	4	5	nucleotide binding; catalytic activity; motor activity; structural molecule activity; protein binding; metal ion binding	nucleus; cytoplasm; cytoskeleton; cytosol; membrane; mitochondrion	cell organization and biogenesis; cell division; development; metabolic process; cell communication; regulation of biological process; response to stimulus; cell differentiation; cellular component movement	1.08922	0.99606	1.06886	1.05138	1.05393	1.05687	1.06808	1.05963	1.00784	0.787431
A8MUB1	Tubulin alpha-4A chain OS=Homo sapiens GN=TUBA4A PE=2 SV=1 - [A8MUB1_HUMAN]	48.2976	5.0083	42.73	11	3	nucleotide binding; catalytic activity; structural molecule activity	cytoplasm; cytoskeleton	metabolic process; cellular component movement; cell organization and biogenesis	0.944135	1.03733	0.987059	0.989508	0.972855	1.10768	0.911575	0.99737	1.00795	0.907965
P62263	40S ribosomal protein S14 OS=Homo sapiens GN=RPS14 PE=1 SV=3 - [RS14_HUMAN]	16.2625	10.0522	36.42	4	4	RNA binding; structural molecule activity; translation regulator activity	nucleus; organelle lumen; cytoplasm; mitochondrion; cytosol; ribosome	cell organization and biogenesis; metabolic process; regulation of biological process; transport; reproduction; cell differentiation; development	1.03105	1.25814	1.19605	1.16175	1.03084	1.35348	1.12889	1.17107	1.00803	0.940358
B7ZLX0	ITGAV protein OS=Homo sapiens GN=ITGAV PE=2 SV=1 - [B7ZLX0_HUMAN]	112.167	5.93506	11.46	5	10		membrane	cell communication; regulation of biological process; response to stimulus	0.962853	0.92091	1.01691	0.966891	0.977412	1.03726	0.910085	0.974919	1.0083	0.870142
B7ZKW3	PDDC1 protein OS=Homo sapiens GN=PDDC1 PE=2 SV=1 - [B7ZKW3_HUMAN]	19.3985	5.2749	12.57	9	2				0.982337	0.827246	0.996437	0.93534	0.854972	1.03429	0.940234	0.943165	1.00837	0.92188
B8ZZU8	Transcription elongation factor B (SIII), polypeptide 2 (18kDa, elongin B), isoform CRA_b OS=Homo sapiens GN=TCEB2 PE=4 SV=1 - [B8ZZU8_HUMAN]	12.5193	4.97021	7.96	4	1	RNA binding; protein binding		metabolic process	0.98364	0.970909	0.932108	0.962219	0.951954	0.971829	0.987577	0.970453	1.00856	0.68106
E9PED3	Ankycorbin OS=Homo sapiens GN=RAI14 PE=4 SV=1 - [E9PED3_HUMAN]	106.839	5.97314	8.2	5	8	protein binding			1.02165	1.01153	1.05356	1.02891	1.04285	1.05241	1.01794	1.03773	1.00857	0.617324
E9PJK1	CD81 antigen OS=Homo sapiens GN=CD81 PE=4 SV=1 - [E9PJK1_HUMAN]	17.9509	4.99561	13.33	7	2		membrane		0.932809	0.854802	0.928463	0.905358	0.97054	0.966447	0.802596	0.913194	1.00866	0.903712
D6RHE0	cAMP-specific 3',5'-cyclic phosphodiesterase 4D (Fragment) OS=Homo sapiens GN=PDE4D PE=3 SV=1 - [D6RHE0_HUMAN]	48.3564	5.90967	2.13	16	1	catalytic activity; metal ion binding	membrane	metabolic process; cell communication; regulation of biological process; response to stimulus	0.933609	1.33085	1.123	1.12915	1.12455	1.14761	1.14532	1.13916	1.00886	0.934809
H3BTI0	Cysteine-rich secretory protein LCCL domain-containing 2 OS=Homo sapiens GN=CRISPLD2 PE=4 SV=1 - [H3BTI0_HUMAN]	55.754	8.07471	14.72	4	6		extracellular		1.111	0.899423	1.06747	1.02596	0.777882	0.91552	1.41184	1.03508	1.00889	0.966352
D6RE99	Histidine triad nucleotide-binding protein 1 OS=Homo sapiens GN=HINT1 PE=4 SV=1 - [D6RE99_HUMAN]	8.62848	5.38916	25.64	4	1	catalytic activity		metabolic process	1.09727	0.887596	0.956674	0.980513	1.05366	1.01114	0.903359	0.989386	1.00905	0.912902
H0YCQ8	Eukaryotic translation initiation factor 3 subunit M (Fragment) OS=Homo sapiens GN=EIF3M PE=4 SV=1 - [H0YCQ8_HUMAN]	25.189	7.78174	12.67	3	2	protein binding	membrane		0.99488	1.00917	0.967542	0.990531	1.01963	0.989536	0.989383	0.999516	1.00907	0.600444
A8K6K8	cDNA FLJ77325 OS=Homo sapiens PE=2 SV=1 - [A8K6K8_HUMAN]	55.0084	5.88428	15.4	2	5	catalytic activity; metal ion binding			1.06215	1.03679	1.12098	1.07331	1.12109	1.09883	1.02961	1.08318	1.0092	0.803723
B4DJE3	cDNA FLJ52929, highly similar to Dolichyl-diphosphooligosaccharide--proteinglycosyltransferase 48 kDa subunit (EC2.4.1.119) OS=Homo sapiens PE=2 SV=1 - [B4DJE3_HUMAN]	46.4488	7.06396	6.44	4	3	catalytic activity	cytoplasm; endoplasmic reticulum; membrane	metabolic process	0.873031	1.13371	0.938842	0.981861	1.02582	0.912517	1.03435	0.990896	1.0092	0.922786
Q5SWX3	Calcium/calmodulin-dependent protein kinase (CaM kinase) II gamma OS=Homo sapiens GN=CAMK2G PE=2 SV=1 - [Q5SWX3_HUMAN]	57.7604	7.29834	14.34	14	3	nucleotide binding; catalytic activity; protein binding		metabolic process	0.95494	1.02051	1.03736	1.00427	1.08892	1.0152	0.936827	1.01365	1.00934	0.861941
H0YHC3	Nucleosome assembly protein 1-like 1 (Fragment) OS=Homo sapiens GN=NAP1L1 PE=3 SV=1 - [H0YHC3_HUMAN]	23.4028	4.80518	28.28	21	3		nucleus	cell organization and biogenesis; metabolic process	1.04351	0.976443	1.02026	1.0134	0.947258	1.06076	1.06076	1.02293	1.0094	0.834198
Q68CR9	Aspartate--tRNA ligase, cytoplasmic OS=Homo sapiens GN=DKFZp781B11202 PE=2 SV=1 - [Q68CR9_HUMAN]	45.7421	5.70654	25.69	10	9	nucleotide binding; catalytic activity	cytoplasm	metabolic process	1.0073	1.0373	0.994816	1.01314	1.04404	1.06488	0.959367	1.02276	1.0095	0.794885
Q71UM5	40S ribosomal protein S27-like OS=Homo sapiens GN=RPS27L PE=1 SV=3 - [RS27L_HUMAN]	9.47087	9.45166	22.62	3	1	structural molecule activity; protein binding; translation regulator activity; enzyme regulator activity; metal ion binding	nucleus; cytoplasm; ribosome	metabolic process; response to stimulus; cell death; regulation of biological process; cell communication	0.91889	1.08456	0.9096	0.971017	0.976802	0.905932	1.05818	0.980305	1.00957	0.903429
P61981	14-3-3 protein gamma OS=Homo sapiens GN=YWHAG PE=1 SV=2 - [1433G_HUMAN]	28.2849	4.89404	43.32	5	6	protein binding; enzyme regulator activity	cytoplasm; cytosol	metabolic process; regulation of biological process; transport; cell communication; response to stimulus; cell differentiation; development	1.05444	1.0065	0.974149	1.0117	1.01898	1.00306	1.0423	1.02145	1.00964	0.726234
B4DEE5	cDNA FLJ60230, highly similar to Arsenical pump-driving ATPase (EC 3.6.3.16) OS=Homo sapiens PE=2 SV=1 - [B4DEE5_HUMAN]	35.8199	4.84326	5.94	3	2	nucleotide binding; catalytic activity		metabolic process; response to stimulus	0.976798	1.02499	0.981434	0.994407	0.940548	1.02158	1.04985	1.00399	1.00964	0.804144
Q00610	Clathrin heavy chain 1 OS=Homo sapiens GN=CLTC PE=1 SV=5 - [CLH1_HUMAN]	191.493	5.69385	24.9	10	36	structural molecule activity; protein binding	cytoplasm; mitochondrion; cytoskeleton; cytosol; membrane; Golgi	transport; cell organization and biogenesis; cell communication; regulation of biological process; response to stimulus; cell differentiation; development; metabolic process	0.969054	0.998463	1.00638	0.991299	1.02449	0.966976	1.01115	1.00087	1.00966	0.668663
P27348	14-3-3 protein theta OS=Homo sapiens GN=YWHAQ PE=1 SV=1 - [1433T_HUMAN]	27.7468	4.77979	45.71	8	6	protein binding	nucleus; organelle lumen; cytoplasm; cytoskeleton	transport; cell communication; regulation of biological process; response to stimulus; metabolic process	1.09938	1.00685	0.98276	1.02966	1.04931	1.11043	0.959379	1.03971	1.00975	0.867453
B4DQA3	cDNA FLJ58603, highly similar to Actin-binding LIM protein 1 OS=Homo sapiens PE=2 SV=1 - [B4DQA3_HUMAN]	43.8289	8.96826	2.11	12	1	protein binding		cell organization and biogenesis	0.85264	0.831077	0.812767	0.832161	1.00004	0.767731	0.753332	0.840368	1.00986	0.92396
P04275	von Willebrand factor OS=Homo sapiens GN=VWF PE=1 SV=4 - [VWF_HUMAN]	309.058	5.47803	6.75	3	15	protein binding	extracellular; cytoplasm; endoplasmic reticulum; cell surface; membrane; organelle lumen	development; transport; response to stimulus; coagulation; metabolic process; cell organization and biogenesis	1.05043	1.02297	0.998773	1.02406	1.15814	0.973131	0.971349	1.03421	1.00991	0.881199
Q59GL1	Synaptotagmin binding, cytoplasmic RNA interacting protein variant (Fragment) OS=Homo sapiens PE=2 SV=1 - [Q59GL1_HUMAN]	59.5699	8.73389	21.16	8	9	nucleotide binding			1.08241	0.988359	0.973738	1.01484	1.04301	1.07794	0.953865	1.02494	1.00995	0.850445
P50395	Rab GDP dissociation inhibitor beta OS=Homo sapiens GN=GDI2 PE=1 SV=2 - [GDIB_HUMAN]	50.6309	6.46826	51.91	9	14	enzyme regulator activity; protein binding	cytoplasm; Golgi; cytosol; cell surface; membrane	cell communication; regulation of biological process; response to stimulus; transport; metabolic process	1.0418	0.950286	0.996691	0.996259	1.03057	0.99927	0.989203	1.00635	1.01013	0.747193
P10606	Cytochrome c oxidase subunit 5B, mitochondrial OS=Homo sapiens GN=COX5B PE=1 SV=2 - [COX5B_HUMAN]	13.6869	8.80713	29.46	3	4	catalytic activity; transporter activity; metal ion binding	cytoplasm; mitochondrion; membrane	metabolic process	1.12338	0.975638	0.998868	1.03263	1.0961	0.977484	1.05579	1.04312	1.01016	0.8642
Q9Y490	Talin-1 OS=Homo sapiens GN=TLN1 PE=1 SV=3 - [TLN1_HUMAN]	269.599	6.07471	52.5	5	85	protein binding; structural molecule activity	extracellular; cytoplasm; cytoskeleton; cytosol; membrane	transport; cellular component movement; cell communication; metabolic process; regulation of biological process; response to stimulus; cell organization and biogenesis; cell differentiation; development; coagulation	0.978961	0.972355	1.01465	0.988655	1.01397	1.02903	0.953158	0.998719	1.01018	0.724976
P53680	AP-2 complex subunit sigma OS=Homo sapiens GN=AP2S1 PE=1 SV=2 - [AP2S1_HUMAN]	17.0067	6.17627	5.63	1	1	transporter activity	cytoplasm; cytosol; membrane	transport; cell communication; regulation of biological process; response to stimulus; cell differentiation; cell organization and biogenesis; development; defense response	0.891687	0.832891	0.822213	0.84893	0.941247	0.745194	0.886381	0.857607	1.01022	0.895902
O75531	Barrier-to-autointegration factor OS=Homo sapiens GN=BANF1 PE=1 SV=1 - [BAF_HUMAN]	10.052	6.0874	34.83	1	2	DNA binding; protein binding	nucleus; organelle lumen; chromosome; cytoplasm; cytosol	response to stimulus; metabolic process; reproduction	1.10527	0.998457	0.994709	1.03281	1.01814	1.07946	1.03303	1.04354	1.01039	0.804963
C9JB50	60S ribosomal protein L28 OS=Homo sapiens GN=RPL28 PE=4 SV=1 - [C9JB50_HUMAN]	7.88318	10.6968	20.29	8	2	structural molecule activity	cytoplasm; ribosome	metabolic process	0.927515	1.07267	0.874481	0.958222	1.02484	0.906817	0.972941	0.968199	1.01041	0.891036
Q5JTB4	Placenta-specific 9 OS=Homo sapiens GN=PLAC9 PE=2 SV=1 - [Q5JTB4_HUMAN]	6.02908	4.42432	20	2	1				0.891721	0.926726	0.92607	0.914839	0.921892	0.80844	1.04307	0.924467	1.01052	0.895359
Q6IQ22	Ras-related protein Rab-12 OS=Homo sapiens GN=RAB12 PE=1 SV=3 - [RAB12_HUMAN]	27.2311	8.41162	8.61	1	2	nucleotide binding	cytoplasm; Golgi; membrane	transport; cell communication; regulation of biological process; response to stimulus	0.975553	0.848844	0.95781	0.927402	1.02402	0.870373	0.917409	0.937267	1.01064	0.87795
Q8N556	Actin filament-associated protein 1 OS=Homo sapiens GN=AFAP1 PE=1 SV=2 - [AFAP1_HUMAN]	80.6748	8.67529	2.47	2	2	protein binding	cytoplasm; cytoskeleton; membrane		1.03514	0.970962	1.12641	1.04417	1.04059	1.07364	1.05165	1.05529	1.01065	0.82131
Q59FM5	Guanine nucleotide-binding protein G, alpha subunit variant (Fragment) OS=Homo sapiens PE=2 SV=1 - [Q59FM5_HUMAN]	41.8644	5.69385	12.89	30	2	nucleotide binding; signal transducer activity		development; cellular homeostasis; metabolic process; cell communication; regulation of biological process; response to stimulus; cell differentiation	0.69671	1.31421	0.627878	0.879599	1.10451	0.34582	1.21702	0.889117	1.01082	0.979605
P14543	Nidogen-1 OS=Homo sapiens GN=NID1 PE=1 SV=3 - [NID1_HUMAN]	136.291	5.2876	22.53	2	24	metal ion binding; protein binding	extracellular; cell surface; membrane	regulation of biological process; cell organization and biogenesis; development	0.932065	1.01033	1.00293	0.981775	1.04953	0.936943	0.991143	0.992539	1.01096	0.805791
Q13404	Ubiquitin-conjugating enzyme E2 variant 1 OS=Homo sapiens GN=UBE2V1 PE=1 SV=2 - [UB2V1_HUMAN]	16.4843	7.92822	11.56	3	1	protein binding; catalytic activity	nucleus; cytoplasm; cytosol	metabolic process; cell communication; defense response; regulation of biological process; response to stimulus; cell differentiation	1.12215	0.981444	0.93946	1.01435	1.10355	0.966699	1.0064	1.02555	1.01104	0.878222
H3BPK3	Hydroxyacylglutathione hydrolase, mitochondrial (Fragment) OS=Homo sapiens GN=HAGH PE=3 SV=1 - [H3BPK3_HUMAN]	26.3984	8.23584	10.04	4	2	catalytic activity; metal ion binding			0.951358	0.995103	1.03796	0.994807	1.0147	1.06706	0.935903	1.00589	1.01114	0.819885
Q9NXP7	Gypsy retrotransposon integrase-like protein 1 OS=Homo sapiens GN=GIN1 PE=2 SV=3 - [GIN1_HUMAN]	59.8047	7.97217	1.15	1	1			metabolic process	0.945106	0.795818	1.00159	0.914171	1.04642	0.878677	0.847987	0.924361	1.01115	0.912399
Q59F96	ATP-binding cassette, sub-family F, member 1 variant (Fragment) OS=Homo sapiens PE=2 SV=1 - [Q59F96_HUMAN]	67.3809	7.7085	3.88	4	2	nucleotide binding; catalytic activity		metabolic process	1.00554	1.04453	1.07666	1.04224	1.06101	1.08077	1.02	1.05393	1.01121	0.690236
A6NLG9	Biglycan OS=Homo sapiens GN=BGN PE=2 SV=1 - [A6NLG9_HUMAN]	34.8534	8.86572	56.35	11	8	protein binding	membrane	metabolic process	0.917257	1.06332	0.976818	0.985798	1.07409	0.792876	1.12403	0.996999	1.01136	0.924773
D6RAC2	Guanine nucleotide-binding protein subunit beta-2-like 1 OS=Homo sapiens GN=GNB2L1 PE=4 SV=1 - [D6RAC2_HUMAN]	29.7318	6.41748	9.67	10	3	protein binding			1.01797	0.975778	0.982506	0.992085	0.951541	1.01351	1.04566	1.00357	1.01158	0.72615
O60701	UDP-glucose 6-dehydrogenase OS=Homo sapiens GN=UGDH PE=1 SV=1 - [UGDH_HUMAN]	54.9893	7.12256	7.09	11	3	nucleotide binding; catalytic activity	cytoplasm; cytosol	development; metabolic process; response to stimulus	0.990217	0.882521	1.02346	0.965399	0.907353	1.01866	1.00377	0.976594	1.0116	0.848672
Q0ZGT2	Nexilin OS=Homo sapiens GN=NEXN PE=1 SV=1 - [NEXN_HUMAN]	80.6087	5.32568	22.37	11	18	protein binding; structural molecule activity	cytoplasm; cytoskeleton; membrane	cellular component movement; regulation of biological process; cell organization and biogenesis	1.02568	1.02736	0.970089	1.00771	1.02819	1.02523	1.00534	1.01959	1.01179	0.587208
Q53S54	Putative uncharacterized protein CUL3 (Fragment) OS=Homo sapiens GN=CUL3 PE=2 SV=1 - [Q53S54_HUMAN]	86.4112	7.98682	3.75	4	3	protein binding		metabolic process	1.04358	0.936326	1.06484	1.01492	1.06633	0.962842	1.05146	1.02688	1.01179	0.826801
Q15819	Ubiquitin-conjugating enzyme E2 variant 2 OS=Homo sapiens GN=UBE2V2 PE=1 SV=4 - [UB2V2_HUMAN]	16.3522	8.08936	17.93	4	2	protein binding; catalytic activity	nucleus; cytoplasm	metabolic process; response to stimulus; regulation of biological process; cell proliferation	1.12009	1.10884	1.17774	1.13556	1.05251	1.32013	1.07478	1.14914	1.01196	0.885238
B4DLP6	Serine/threonine-protein phosphatase OS=Homo sapiens PE=2 SV=1 - [B4DLP6_HUMAN]	54.8502	5.85889	4.77	8	2	catalytic activity; protein binding; metal ion binding	nucleus; cytoplasm	metabolic process	1.04275	1.01861	1.02639	1.02925	1.08812	0.997273	1.04002	1.0418	1.0122	0.668223
O60504	Vinexin OS=Homo sapiens GN=SORBS3 PE=1 SV=2 - [VINEX_HUMAN]	75.2949	9.45166	10.28	10	7	structural molecule activity; protein binding	nucleus; cytoplasm; cytosol; cytoskeleton; membrane	cell organization and biogenesis; regulation of biological process	0.880529	1.07845	0.986053	0.981677	1.08576	0.824951	1.07071	0.993807	1.01236	0.911146
B4E0U6	cDNA FLJ53687, highly similar to Hsc70-interacting protein OS=Homo sapiens PE=2 SV=1 - [B4E0U6_HUMAN]	40.1359	5.30029	20.89	13	7	protein binding; nucleotide binding	cytoplasm; cytosol	metabolic process; cell organization and biogenesis; regulation of biological process	0.981498	0.928832	0.986557	0.965629	1.03659	0.948989	0.947224	0.977601	1.0124	0.748133
P09669	Cytochrome c oxidase subunit 6C OS=Homo sapiens GN=COX6C PE=1 SV=2 - [COX6C_HUMAN]	8.77569	10.3892	10.67	1	1	catalytic activity; transporter activity	cytoplasm; mitochondrion; membrane	metabolic process	0.939688	0.830804	0.77776	0.849417	0.901556	0.798467	0.880306	0.86011	1.01259	0.860549
P68402	Platelet-activating factor acetylhydrolase IB subunit beta OS=Homo sapiens GN=PAFAH1B2 PE=1 SV=1 - [PA1B2_HUMAN]	25.5531	5.92236	8.3	1	1	catalytic activity; protein binding	cytoplasm; cytosol	metabolic process; reproduction; development; cell communication; regulation of biological process; response to stimulus	1.17701	1.1874	1.08133	1.14858	1.09763	1.45064	0.940939	1.16307	1.01262	0.929765
Q8IYJ9	DUSP3 protein OS=Homo sapiens GN=DUSP3 PE=2 SV=1 - [Q8IYJ9_HUMAN]	16.1523	9.26123	29.86	5	3	catalytic activity		metabolic process	0.953419	0.938648	1.10858	1.00022	1.1377	0.990485	0.910937	1.01304	1.01282	0.888431
P49419	Alpha-aminoadipic semialdehyde dehydrogenase OS=Homo sapiens GN=ALDH7A1 PE=1 SV=5 - [AL7A1_HUMAN]	58.4501	7.98682	5.19	5	2	catalytic activity; protein binding	nucleus; cytoplasm; mitochondrion; organelle lumen; cytosol	metabolic process	0.915515	0.80972	1.04108	0.922105	0.860738	1.09375	0.847351	0.933946	1.01284	0.915066
Q59GF8	Heat shock 70kDa protein 4 isoform a variant (Fragment) OS=Homo sapiens PE=2 SV=1 - [Q59GF8_HUMAN]	87.9492	5.5542	11.13	13	7	nucleotide binding		cell organization and biogenesis; response to stimulus	1.00178	0.974857	1.05636	1.011	1.02329	1.06993	0.978817	1.02401	1.01287	0.733184
D6REM1	Golgi phosphoprotein 3 OS=Homo sapiens GN=GOLPH3 PE=4 SV=1 - [D6REM1_HUMAN]	9.99402	8.66064	17.2	2	1				1.17997	0.997319	1.04477	1.07402	1.00453	1.03389	1.22539	1.08794	1.01296	0.88232
Q96H20	Vacuolar-sorting protein SNF8 OS=Homo sapiens GN=SNF8 PE=1 SV=1 - [SNF8_HUMAN]	28.8461	6.65381	3.1	1	1	protein binding	nucleus; organelle lumen; cytoplasm; endosome; cytosol; membrane	metabolic process; regulation of biological process; transport; cell organization and biogenesis	0.78533	0.895398	0.778056	0.819595	0.945906	0.679847	0.865085	0.830279	1.01304	0.908619
B7TY16	Actinin alpha 1 isoform 3 OS=Homo sapiens GN=ACTN1 PE=2 SV=1 - [B7TY16_HUMAN]	107.074	5.57959	57.31	18	3	protein binding; metal ion binding	membrane		0.998144	0.981928	1.04241	1.00749	1.08656	1.02889	0.946435	1.02063	1.01304	0.782512
P21333	Filamin-A OS=Homo sapiens GN=FLNA PE=1 SV=4 - [FLNA_HUMAN]	280.564	6.06201	65.47	16	78	protein binding; signal transducer activity	extracellular; nucleus; cytoplasm; cytosol; cytoskeleton; membrane; chromosome	transport; cell communication; regulation of biological process; response to stimulus; coagulation; cell organization and biogenesis; metabolic process	0.993162	1.00141	0.950403	0.981658	1.06669	0.950808	0.96637	0.994623	1.01321	0.759782
B7Z715	cDNA FLJ59771, moderately similar to Homo sapiens murine retrovirus integration site 1 homolog (MRVI1), transcript variant 2, mRNA OS=Homo sapiens PE=2 SV=1 - [B7Z715_HUMAN]	46.6344	5.80811	7.48	9	3				1.1103	0.996817	0.929379	1.01217	1.0949	0.94532	1.03713	1.02578	1.01345	0.851975
B2REB8	Protein SET OS=Homo sapiens GN=SET PE=3 SV=1 - [B2REB8_HUMAN]	30.9742	4.23389	10.19	4	2		nucleus	cell organization and biogenesis; metabolic process	1.12332	0.994557	1.24258	1.12015	1.02976	1.34621	1.0304	1.13546	1.01366	0.910201
B2RE46	cDNA, FLJ96923, highly similar to Homo sapiens ribophorin II (RPN2), mRNA OS=Homo sapiens PE=2 SV=1 - [B2RE46_HUMAN]	69.2911	5.78271	11.73	8	5	catalytic activity	cytoplasm; endoplasmic reticulum; membrane	metabolic process	1.1018	1.09965	1.03988	1.08044	1.15208	1.07181	1.06173	1.09521	1.01366	0.69533
C9JZH4	Paralemmin-2 (Fragment) OS=Homo sapiens GN=PALM2 PE=4 SV=1 - [C9JZH4_HUMAN]	20.5675	4.94482	7.18	3	1		membrane	cell organization and biogenesis; regulation of biological process	1.26696	2.09452	1.16889	1.51012	0.922365	2.04431	1.6258	1.53083	1.01371	0.96471
Q8NE86	Calcium uniporter protein, mitochondrial OS=Homo sapiens GN=MCU PE=1 SV=1 - [MCU_HUMAN]	39.8418	8.646	9.4	2	3	transporter activity; protein binding	cytoplasm; mitochondrion; membrane	transport; cell communication; regulation of biological process; response to stimulus; cell organization and biogenesis; cellular homeostasis	0.897147	1.05783	0.796018	0.916998	0.961604	0.885922	0.941271	0.929599	1.01374	0.881765
Q5W0V4	Novel protein OS=Homo sapiens GN=RP11-106M7.3 PE=2 SV=1 - [Q5W0V4_HUMAN]	11.5437	4.77979	9.9	2	1				0.837684	0.848376	0.812532	0.832864	0.831472	0.849014	0.852583	0.844356	1.0138	0.408804
A6NHL2	Tubulin alpha chain-like 3 OS=Homo sapiens GN=TUBAL3 PE=1 SV=2 - [TBAL3_HUMAN]	49.8767	6.04932	9.42	1	1	nucleotide binding; catalytic activity; structural molecule activity	cytoplasm; cytoskeleton	metabolic process; cellular component movement; cell organization and biogenesis	1.11698	1.22042	1.19176	1.17639	1.06557	1.37377	1.13864	1.19266	1.01383	0.876131
Q53HV2	Chaperonin containing TCP1, subunit 7 (Eta) variant (Fragment) OS=Homo sapiens PE=2 SV=1 - [Q53HV2_HUMAN]	59.3029	7.6499	27.81	8	12	nucleotide binding; protein binding	cytoplasm	metabolic process	1.00059	0.977969	0.986695	0.988418	0.99909	1.05353	0.95416	1.00226	1.014	0.66308
Q01813	6-phosphofructokinase type C OS=Homo sapiens GN=PFKP PE=1 SV=2 - [K6PP_HUMAN]	85.5415	7.54736	35.46	15	20	nucleotide binding; catalytic activity; metal ion binding	cytoplasm; cytosol	metabolic process	1.02489	0.914277	1.04619	0.995119	1.03848	1.03343	0.955564	1.00916	1.01411	0.788294
A8K4X6	cDNA FLJ75223, highly similar to Homo sapiens adenylosuccinate lyase (ADSL) OS=Homo sapiens PE=2 SV=1 - [A8K4X6_HUMAN]	48.3128	7.78174	8.47	8	2	catalytic activity		metabolic process	1.0549	1.05988	1.02945	1.04808	1.15222	1.0454	0.991531	1.06305	1.01429	0.771338
H0Y7L2	Dedicator of cytokinesis protein 7 (Fragment) OS=Homo sapiens GN=DOCK7 PE=4 SV=1 - [H0Y7L2_HUMAN]	147.349	7.06396	0.61	2	1	enzyme regulator activity; nucleotide binding; protein binding	membrane		0.860638	0.990699	1.1822	1.01118	1.04489	0.920435	1.11203	1.02578	1.01444	0.899831
Q7Z406	Myosin-14 OS=Homo sapiens GN=MYH14 PE=1 SV=2 - [MYH14_HUMAN]	227.732	5.60498	5.76	6	1	nucleotide binding; catalytic activity; motor activity; protein binding	cytoskeleton	cell differentiation; cell organization and biogenesis; development; response to stimulus; regulation of biological process	1.07136	1.21335	1.0279	1.1042	1.04625	1.16971	1.14462	1.12019	1.01448	0.82432
P28072	Proteasome subunit beta type-6 OS=Homo sapiens GN=PSMB6 PE=1 SV=4 - [PSB6_HUMAN]	25.3414	4.91943	11.72	2	3	catalytic activity	proteasome; nucleus; organelle lumen; cytoplasm; cytosol	regulation of biological process; metabolic process; cell death; cell communication; response to stimulus; reproduction	1.13998	1.02962	1.07985	1.08315	1.04743	1.14537	1.10372	1.09884	1.01449	0.731885
B4DRH6	cDNA FLJ54509, highly similar to Trifunctional enzyme subunit alpha, mitochondrial OS=Homo sapiens PE=2 SV=1 - [B4DRH6_HUMAN]	78.2653	8.92432	17.43	7	10	nucleotide binding; catalytic activity	cytoplasm; mitochondrion; organelle lumen	metabolic process	1.07324	0.96063	0.915304	0.983058	1.0294	0.972266	0.990836	0.997501	1.01469	0.786513
B7ZLW0	LPP protein OS=Homo sapiens GN=LPP PE=2 SV=1 - [B7ZLW0_HUMAN]	65.7319	7.37158	45.92	14	18	structural molecule activity; metal ion binding		cell communication	0.918637	1.11305	0.915257	0.982315	1.09356	0.935076	0.962251	0.996962	1.01491	0.866359
Q5XG79	AGRN protein (Fragment) OS=Homo sapiens GN=AGRN PE=2 SV=1 - [Q5XG79_HUMAN]	73.8219	4.97021	7.23	4	3	protein binding			0.941918	0.981319	1.01685	0.980029	0.970315	0.981912	1.03174	0.994656	1.01492	0.637063
Q9UPE4	Putative mitochondrial inner membrane protein import receptor OS=Homo sapiens GN=hTIM44 PE=2 SV=1 - [Q9UPE4_HUMAN]	47.3365	7.38623	6.27	3	2	transporter activity	cytoplasm; membrane; mitochondrion	transport	1.03408	0.908419	0.977742	0.973414	1.02091	0.943824	0.999623	0.988119	1.01511	0.749534
P11177	Pyruvate dehydrogenase E1 component subunit beta, mitochondrial OS=Homo sapiens GN=PDHB PE=1 SV=3 - [ODPB_HUMAN]	39.208	6.65381	10.86	3	3	catalytic activity	cytoplasm; mitochondrion; organelle lumen	metabolic process; regulation of biological process	0.973165	1.0349	0.880221	0.962762	0.917762	1.05686	0.957774	0.977465	1.01527	0.821579
A6PVN5	Protein phosphatase 2A activator, regulatory subunit 4 OS=Homo sapiens GN=PPP2R4 PE=4 SV=1 - [A6PVN5_HUMAN]	37.352	6.29053	14.59	13	5	enzyme regulator activity	nucleus; organelle lumen		1.09021	0.874776	0.785903	0.916963	0.979588	0.91839	0.895536	0.931171	1.01549	0.886897
K7EKE5	Tubulin gamma-1 chain OS=Homo sapiens GN=TUBG1 PE=4 SV=1 - [K7EKE5_HUMAN]	15.1633	4.51318	8.15	4	1				0.720618	1.18208	1.03291	0.978536	1.0874	1.004	0.889886	0.993762	1.01556	0.922774
Q4G0N4	NAD kinase domain-containing protein 1 OS=Homo sapiens GN=NADKD1 PE=1 SV=2 - [NAKD1_HUMAN]	49.4022	8.17725	4.52	1	2	catalytic activity	cytoplasm; mitochondrion	cell communication; regulation of biological process; response to stimulus; metabolic process	0.861283	1.028	0.806276	0.89852	0.990334	0.749044	0.998382	0.912587	1.01566	0.900383
Q96IR1	RPS4X protein (Fragment) OS=Homo sapiens GN=RPS4X PE=2 SV=2 - [Q96IR1_HUMAN]	27.2427	9.93506	19.75	9	5	RNA binding; structural molecule activity	cytoplasm; ribosome	metabolic process	0.872041	1.01247	0.738335	0.874282	0.998553	0.663013	1.00265	0.888072	1.01577	0.924986
G3V210	60S acidic ribosomal protein P0 OS=Homo sapiens GN=RPLP0 PE=3 SV=1 - [G3V210_HUMAN]	18.2587	9.62744	36.75	18	5		cytoplasm; ribosome		1.0384	0.890854	0.936696	0.955317	0.974128	0.936741	1.00085	0.970573	1.01597	0.763681
B4DZ08	cDNA FLJ51705, highly similar to Aconitate hydratase, mitochondrial (EC 4.2.1.3) OS=Homo sapiens PE=2 SV=1 - [B4DZ08_HUMAN]	83.361	7.72314	18	10	9	catalytic activity	cytoplasm; mitochondrion	metabolic process	1.07201	1.07362	1.03217	1.05927	1.06732	1.0913	1.07005	1.07622	1.01601	0.336267
Q6DD88	Atlastin-3 OS=Homo sapiens GN=ATL3 PE=1 SV=1 - [ATLA3_HUMAN]	60.5034	5.65576	14.23	5	7	nucleotide binding; catalytic activity; protein binding	cytoplasm; endoplasmic reticulum; membrane	metabolic process; transport; cell organization and biogenesis	0.972539	0.942113	0.956558	0.95707	0.984029	0.989968	0.943473	0.97249	1.01611	0.416895
B2R8A2	cDNA, FLJ93804, highly similar to Homo sapiens gp25L2 protein (HSGP25L2G), mRNA OS=Homo sapiens PE=2 SV=1 - [B2R8A2_HUMAN]	25.0619	7.18115	15.89	5	3		membrane	transport	1.00112	0.984082	0.939902	0.975035	1.0014	0.949408	1.02163	0.990813	1.01618	0.605711
H7BXR4	Sorbin and SH3 domain-containing protein 2 OS=Homo sapiens GN=SORBS2 PE=4 SV=1 - [H7BXR4_HUMAN]	80.9166	9.43701	39.4	17	6	protein binding			0.991856	1.08586	0.956207	1.01131	1.17416	0.966693	0.942683	1.02785	1.01635	0.851861
A8K885	cDNA FLJ77179, highly similar to Homo sapiens sorting nexin 6 (SNX6) mRNA OS=Homo sapiens PE=2 SV=1 - [A8K885_HUMAN]	46.6188	6.29053	10.1	6	4	protein binding	cytoplasm	cell communication	1.0046	0.96125	1.00328	0.98971	0.98781	0.990982	1.0406	1.00646	1.01693	0.493254
E9PHK0	Tetranectin OS=Homo sapiens GN=CLEC3B PE=4 SV=1 - [E9PHK0_HUMAN]	17.7827	5.04639	21.88	4	3		extracellular	development	1.12459	0.850553	1.00511	0.993418	1.02942	0.936798	1.06464	1.01029	1.01698	0.857339
P04632	Calpain small subunit 1 OS=Homo sapiens GN=CAPNS1 PE=1 SV=1 - [CPNS1_HUMAN]	28.2977	5.19873	17.91	7	4	catalytic activity; metal ion binding; protein binding	cytoplasm; membrane	metabolic process; cell proliferation; regulation of biological process	0.956301	0.866747	1.00627	0.943106	0.93896	0.923609	1.01487	0.959146	1.01701	0.762641
Q8NCW5	NAD(P)H-hydrate epimerase OS=Homo sapiens GN=APOA1BP PE=1 SV=2 - [NNRE_HUMAN]	31.6542	7.66455	10.42	5	3	nucleotide binding; protein binding; catalytic activity; metal ion binding	extracellular; cytoplasm; mitochondrion	cell organization and biogenesis	1.14299	1.00656	1.13161	1.09372	1.08363	1.30048	0.953179	1.11243	1.01711	0.873541
H7C3Y4	Activating signal cointegrator 1 complex subunit 2 (Fragment) OS=Homo sapiens GN=ASCC2 PE=4 SV=1 - [H7C3Y4_HUMAN]	10.1651	8.54346	16.09	7	1				1.00895	1.10298	0.990767	1.03423	1.05381	0.981598	1.12066	1.05202	1.0172	0.754516
Q7L9L4	MOB kinase activator 1B OS=Homo sapiens GN=MOB1B PE=1 SV=3 - [MOB1B_HUMAN]	25.0746	6.72705	5.09	2	1	protein binding; enzyme regulator activity; metal ion binding	nucleus; cytoplasm; cytosol	cell communication; regulation of biological process; response to stimulus; metabolic process	1.20171	1.04102	1.13738	1.1267	1.13766	1.15828	1.14274	1.14623	1.01733	0.69984
Q0VGA5	SARS protein OS=Homo sapiens GN=SARS PE=2 SV=1 - [Q0VGA5_HUMAN]	58.3698	6.43018	11.55	4	5	nucleotide binding; catalytic activity	cytoplasm	metabolic process	0.97202	0.958315	0.95076	0.960365	0.906989	1.02494	0.999262	0.977064	1.01739	0.669828
P48735	Isocitrate dehydrogenase [NADP], mitochondrial OS=Homo sapiens GN=IDH2 PE=1 SV=2 - [IDHP_HUMAN]	50.8769	8.68994	32.3	6	13	metal ion binding; catalytic activity; nucleotide binding	cytoplasm; mitochondrion; membrane; organelle lumen	metabolic process	0.997065	0.960292	0.943252	0.96687	1.06481	0.963388	0.923085	0.983761	1.01747	0.726744
Q9BZQ8	Protein Niban OS=Homo sapiens GN=FAM129A PE=1 SV=1 - [NIBAN_HUMAN]	103.07	4.77979	25.43	1	21	protein binding	nucleus; organelle lumen; cytoplasm; membrane	metabolic process; regulation of biological process; transport; response to stimulus	0.958583	1.01001	0.984047	0.984213	0.976828	1.01554	1.01199	1.00145	1.01752	0.422496
E9PMD8	26S protease regulatory subunit 6A (Fragment) OS=Homo sapiens GN=PSMC3 PE=4 SV=1 - [E9PMD8_HUMAN]	28.8913	5.47803	41.54	9	8	nucleotide binding; catalytic activity		development; metabolic process; response to stimulus	1.0256	0.977353	0.90936	0.970771	0.944318	1.02112	0.998903	0.988114	1.01786	0.692071
P49411	Elongation factor Tu, mitochondrial OS=Homo sapiens GN=TUFM PE=1 SV=2 - [EFTU_HUMAN]	49.5102	7.60596	20.13	1	7	nucleotide binding; RNA binding; catalytic activity	cytoplasm; mitochondrion; organelle lumen	metabolic process	1.00713	0.938906	1.02342	0.989819	0.931668	1.04566	1.04522	1.00752	1.01788	0.719558
O75051	Plexin-A2 OS=Homo sapiens GN=PLXNA2 PE=1 SV=4 - [PLXA2_HUMAN]	210.969	6.48096	1.21	3	2	receptor activity; protein binding; signal transducer activity	membrane	development; cell communication; regulation of biological process; response to stimulus; cell differentiation; cell organization and biogenesis; cellular component movement	0.987675	1.21493	0.994742	1.06578	1.01111	1.2924	0.951335	1.08495	1.01798	0.88902
Q5RLJ0	CLE OS=Homo sapiens PE=2 SV=1 - [Q5RLJ0_HUMAN]	27.9516	6.44287	12.7	4	3				0.967849	0.928038	1.02845	0.974779	0.931666	1.05215	0.994113	0.992643	1.01833	0.71416
Q5F2F8	Serine/threonine-protein phosphatase OS=Homo sapiens GN=PPP3CB PE=2 SV=1 - [Q5F2F8_HUMAN]	55.9789	5.70654	6.45	12	3	catalytic activity			1.1415	1.07323	1.10741	1.10738	1.11477	1.18346	1.08488	1.1277	1.01835	0.594824
B4E2M1	cDNA FLJ58478, highly similar to Glypican-6 OS=Homo sapiens PE=2 SV=1 - [B4E2M1_HUMAN]	48.5253	6.84424	11.68	5	3	protein binding	extracellular; membrane		0.903613	1.02833	0.960153	0.964032	0.947255	1.04451	0.953999	0.981921	1.01856	0.727114
B4DMF5	Glutamate dehydrogenase OS=Homo sapiens PE=2 SV=1 - [B4DMF5_HUMAN]	56.5676	7.21045	26.72	12	12	nucleotide binding; catalytic activity		metabolic process	1.01404	0.985524	0.969058	0.989541	1.05704	0.964404	1.0024	1.00795	1.0186	0.571775
B2R960	cDNA, FLJ94230, highly similar to Homo sapiens thioredoxin-like 1 (TXNL1), mRNA OS=Homo sapiens PE=2 SV=1 - [B2R960_HUMAN]	32.2167	4.95752	29.76	7	5	catalytic activity		metabolic process; cellular homeostasis; regulation of biological process	0.933376	1.06477	0.94879	0.982312	0.905777	1.1323	0.963678	1.00059	1.0186	0.829689
A8K4G7	cDNA FLJ78528, highly similar to Homo sapiens vacuolar protein sorting 4B (yeast) (VPS4B), mRNA OS=Homo sapiens PE=2 SV=1 - [A8K4G7_HUMAN]	49.2424	6.75635	10.36	5	4	nucleotide binding; catalytic activity; RNA binding		metabolic process	1.00191	0.914614	0.917552	0.944692	1.00689	0.94256	0.937423	0.962291	1.01863	0.65325
P23396	40S ribosomal protein S3 OS=Homo sapiens GN=RPS3 PE=1 SV=2 - [RS3_HUMAN]	26.6714	9.65674	42.8	14	10	DNA binding; RNA binding; structural molecule activity; catalytic activity; protein binding	nucleus; cytoplasm; cytosol; ribosome; membrane	metabolic process; cell organization and biogenesis; transport; cell death; regulation of biological process; response to stimulus; reproduction	0.974241	1.01404	1.02791	1.0054	0.989882	1.05357	1.0306	1.02468	1.01918	0.477002
A4QPB0	IQ motif containing GTPase activating protein 1 OS=Homo sapiens GN=IQGAP1 PE=2 SV=1 - [A4QPB0_HUMAN]	189.162	6.48096	31.44	21	46	enzyme regulator activity; protein binding		cell communication; regulation of biological process; response to stimulus; metabolic process	1.05283	0.908461	0.980066	0.980452	0.991435	0.966972	1.03957	0.999326	1.01925	0.707452
B3KMV8	cDNA FLJ12766 fis, clone NT2RP2001520, highly similar to Calcium-binding mitochondrial carrier protein Aralar1 OS=Homo sapiens PE=2 SV=1 - [B3KMV8_HUMAN]	74.7308	8.38232	8.26	10	5	metal ion binding	membrane	transport	1.02558	0.940201	0.903978	0.956586	0.983402	1.06656	0.875348	0.975103	1.01936	0.793134
P22626	Heterogeneous nuclear ribonucleoproteins A2/B1 OS=Homo sapiens GN=HNRNPA2B1 PE=1 SV=2 - [ROA2_HUMAN]	37.4067	8.95361	29.46	2	8	nucleotide binding; RNA binding; protein binding; DNA binding	nucleus; organelle lumen; spliceosomal complex; cytoplasm	metabolic process; regulation of biological process; transport	0.953745	0.947469	0.98849	0.963235	0.981184	0.985563	0.979302	0.982016	1.0195	0.218847
B2RMN7	Spectrin, beta, erythrocytic OS=Homo sapiens GN=SPTB PE=2 SV=1 - [B2RMN7_HUMAN]	246.416	5.2749	3.51	3	6	protein binding; structural molecule activity	cytoplasm; cytoskeleton		0.942281	1.03724	0.878088	0.952536	0.977783	0.933367	1.00265	0.971267	1.01966	0.729369
E5RHW4	Erlin-2 (Fragment) OS=Homo sapiens GN=ERLIN2 PE=4 SV=1 - [E5RHW4_HUMAN]	37.7014	5.61768	16.27	8	5		cytoplasm; endoplasmic reticulum; membrane		1.0528	0.893782	0.957591	0.968058	0.99196	0.995565	0.973958	0.987161	1.01973	0.703334
C9J1X0	Uncharacterized protein OS=Homo sapiens GN=WDR91 PE=4 SV=1 - [C9J1X0_HUMAN]	79.1895	6.58057	1.12	2	1	protein binding			0.840187	0.79899	0.827066	0.822081	0.899021	0.719647	0.896372	0.838347	1.01979	0.801614
H0YEN0	Synembryn-A (Fragment) OS=Homo sapiens GN=RIC8A PE=4 SV=1 - [H0YEN0_HUMAN]	32.5404	7.85498	4.88	2	2				0.836799	0.854469	0.835925	0.842398	0.780533	0.777068	1.01973	0.85911	1.01984	0.845745
Q7L576	Cytoplasmic FMR1-interacting protein 1 OS=Homo sapiens GN=CYFIP1 PE=1 SV=1 - [CYFP1_HUMAN]	145.089	6.90283	5.99	17	7	protein binding	cytoplasm	development; cell organization and biogenesis; regulation of biological process; cell differentiation; cell growth	0.957993	0.979614	0.99416	0.977256	0.959176	1.0036	1.0276	0.996792	1.01999	0.436701
E9PRU1	EGF-containing fibulin-like extracellular matrix protein 2 OS=Homo sapiens GN=EFEMP2 PE=4 SV=1 - [E9PRU1_HUMAN]	48.1596	5.0083	7.57	8	3	receptor activity; signal transducer activity; metal ion binding; protein binding	membrane	coagulation; response to stimulus	1.23037	1.20006	1.32001	1.25015	1.04108	1.57296	1.21192	1.27532	1.02014	0.883216
Q96AC1	Fermitin family homolog 2 OS=Homo sapiens GN=FERMT2 PE=1 SV=1 - [FERM2_HUMAN]	77.8106	6.69775	35.88	13	21	protein binding	cytoskeleton; nucleus; organelle lumen; cytoplasm; cytosol; membrane	cell organization and biogenesis; regulation of biological process	1.00331	0.905644	0.969706	0.959553	1.04779	0.950321	0.938522	0.978878	1.02014	0.689341
P62269	40S ribosomal protein S18 OS=Homo sapiens GN=RPS18 PE=1 SV=3 - [RS18_HUMAN]	17.7079	10.9897	25.66	2	5	RNA binding; structural molecule activity	cytoplasm; cytosol; ribosome	metabolic process; cell organization and biogenesis; transport; reproduction	0.809572	0.993262	0.901201	0.901345	1.00596	0.771913	0.980624	0.919499	1.02014	0.851865
P22314	Ubiquitin-like modifier-activating enzyme 1 OS=Homo sapiens GN=UBA1 PE=1 SV=3 - [UBA1_HUMAN]	117.774	5.75732	13.23	11	11	nucleotide binding; catalytic activity; protein binding		metabolic process; cell death	1.01094	0.954897	0.962874	0.976237	0.928362	1.02639	1.03306	0.995937	1.02018	0.632373
O43236	Septin-4 OS=Homo sapiens GN=SEPT4 PE=1 SV=1 - [SEPT4_HUMAN]	55.0636	6.11279	3.35	1	1	nucleotide binding; catalytic activity; structural molecule activity; protein binding	nucleus; organelle lumen; cytoplasm; mitochondrion; cytoskeleton	cell division; metabolic process; cell death; cell differentiation; reproduction; development; cell organization and biogenesis; regulation of biological process; cell communication; response to stimulus	0.987478	0.911067	1.02188	0.973475	0.949454	1.07511	0.955233	0.993266	1.02033	0.725042
G3V576	Heterogeneous nuclear ribonucleoproteins C1/C2 OS=Homo sapiens GN=HNRNPC PE=4 SV=1 - [G3V576_HUMAN]	25.2411	9.81787	17.75	29	4	nucleotide binding			0.915797	0.831737	0.946	0.897845	0.928346	0.920973	0.899031	0.916117	1.02035	0.632027
Q7Z451	AP-2 complex subunit beta OS=Homo sapiens GN=AP2B1 PE=2 SV=1 - [Q7Z451_HUMAN]	98.0557	5.23682	17.27	18	3	transporter activity	membrane; cytoplasm	transport	1.10476	0.85154	1.04179	0.999363	1.09204	0.927526	1.0396	1.01972	1.02037	0.832621
P50135	Histamine N-methyltransferase OS=Homo sapiens GN=HNMT PE=1 SV=1 - [HNMT_HUMAN]	33.2736	5.33838	3.77	1	1	catalytic activity	nucleus; organelle lumen; cytoplasm	response to stimulus; development; metabolic process	0.969046	0.873744	1.01672	0.95317	1.03188	0.904414	0.981704	0.972666	1.02045	0.745466
B7Z8X5	cDNA FLJ61541, highly similar to Homo sapiens PDZ and LIM domain 5 (PDLIM5), transcript variant 2, mRNA OS=Homo sapiens PE=2 SV=1 - [B7Z8X5_HUMAN]	52.6688	7.86963	21.12	9	2	protein binding; metal ion binding	cytoplasm		1.10294	0.828814	0.97118	0.967645	1.06856	0.930892	0.962869	0.98744	1.02046	0.835651
Q15404	Ras suppressor protein 1 OS=Homo sapiens GN=RSU1 PE=1 SV=3 - [RSU1_HUMAN]	31.5207	8.646	38.99	4	10	protein binding	cytoplasm; cytosol	cell communication; regulation of biological process; response to stimulus; cell organization and biogenesis	1.04532	0.971589	1.05067	1.02253	1.08363	1.0374	1.00946	1.0435	1.02051	0.564642
B4DH22	cDNA FLJ59884, highly similar to Secernin-1 OS=Homo sapiens PE=2 SV=1 - [B4DH22_HUMAN]	24.7819	4.7417	5.05	3	1				1.13767	1.29021	1.0775	1.16846	0.96823	1.3185	1.29072	1.19248	1.02056	0.861339
O15144	Actin-related protein 2/3 complex subunit 2 OS=Homo sapiens GN=ARPC2 PE=1 SV=1 - [ARPC2_HUMAN]	34.3115	7.35693	34.33	6	11	protein binding; structural molecule activity	cytoplasm; Golgi; cytoskeleton; membrane	cellular component movement; cell organization and biogenesis; regulation of biological process	1.01441	0.946306	0.91794	0.959552	1.01048	0.881928	1.04564	0.979349	1.02063	0.747543
B4DRP9	cDNA FLJ58274, highly similar to RNA-binding protein 12 OS=Homo sapiens PE=2 SV=1 - [B4DRP9_HUMAN]	76.3678	8.32373	1.92	4	2	nucleotide binding			0.760825	0.93153	0.669259	0.787205	0.960413	0.524682	0.925738	0.803611	1.02084	0.923049
P36543	V-type proton ATPase subunit E 1 OS=Homo sapiens GN=ATP6V1E1 PE=1 SV=1 - [VATE1_HUMAN]	26.1288	8.00146	10.18	2	2	protein binding; nucleotide binding; catalytic activity; transporter activity	cytoplasm; mitochondrion; endosome; cytosol; membrane	transport; cellular homeostasis; cell communication; regulation of biological process; response to stimulus; metabolic process; cell organization and biogenesis	1.01427	0.960134	1.05548	1.00996	1.04408	0.958709	1.09068	1.03116	1.02099	0.67849
B4DKZ9	cDNA FLJ55705, highly similar to Threonyl-tRNA synthetase, cytoplasmic (EC 6.1.1.3) OS=Homo sapiens PE=2 SV=1 - [B4DKZ9_HUMAN]	70.3158	8.55811	8.64	8	6	nucleotide binding; catalytic activity	cytoplasm	metabolic process	0.921452	0.881898	0.841029	0.88146	0.886725	0.87916	0.934247	0.900044	1.02108	0.555425
B3KTA8	cDNA FLJ37971 fis, clone CTONG2009958, highly similar to CERULOPLASMIN (EC 1.16.3.1) OS=Homo sapiens PE=2 SV=1 - [B3KTA8_HUMAN]	88.9893	5.84619	1.41	7	1	metal ion binding; catalytic activity		metabolic process	0.773588	0.865068	0.925149	0.854602	0.900008	0.852348	0.865866	0.872741	1.02123	0.715142
C9JYN0	Synaptophysin-like protein 1 OS=Homo sapiens GN=SYPL1 PE=4 SV=1 - [C9JYN0_HUMAN]	24.7677	7.13721	16.52	5	3	transporter activity	cytoplasm; membrane	transport	0.983807	0.957401	0.996928	0.979379	1.04936	0.984238	0.966949	1.00018	1.02124	0.493693
Q59FU3	Far upstream element-binding protein variant (Fragment) OS=Homo sapiens PE=2 SV=1 - [Q59FU3_HUMAN]	52.0321	8.646	4.26	6	2	RNA binding			0.926144	0.875972	1.03212	0.944745	0.831492	1.09688	0.966293	0.964888	1.02132	0.832742
B7Z997	cDNA FLJ54581, highly similar to Homo sapiens sorbin and SH3 domain containing 2 (SORBS2), transcript variant 1, mRNA OS=Homo sapiens PE=2 SV=1 - [B7Z997_HUMAN]	55.5949	9.31982	44.51	2	1	protein binding			0.988601	1.10624	1.07644	1.05709	1.22194	1.11471	0.902369	1.07967	1.02136	0.832927
Q06210	Glutamine--fructose-6-phosphate aminotransferase [isomerizing] 1 OS=Homo sapiens GN=GFPT1 PE=1 SV=3 - [GFPT1_HUMAN]	78.7563	7.10791	5.44	1	4	catalytic activity	cytoplasm; cytosol	metabolic process; cell communication; regulation of biological process; response to stimulus; cell organization and biogenesis	1.09778	1.05691	1.09806	1.08425	0.994507	1.14863	1.17956	1.10757	1.0215	0.71214
H3BSJ9	Cytochrome b-c1 complex subunit 2, mitochondrial OS=Homo sapiens GN=UQCRC2 PE=4 SV=1 - [H3BSJ9_HUMAN]	36.3668	9.05615	18.45	6	4	catalytic activity; metal ion binding	membrane	metabolic process	0.986185	0.890856	0.939031	0.938691	1.01342	0.958424	0.904792	0.958879	1.02151	0.653768
H0YBL1	Inositol monophosphatase 1 (Fragment) OS=Homo sapiens GN=IMPA1 PE=4 SV=1 - [H0YBL1_HUMAN]	28.6202	6.21436	3.77	4	1		membrane	metabolic process	0.978491	1.15123	1.05836	1.06269	0.77441	1.4045	1.07825	1.08572	1.02167	0.908742
B7ZW00	COL6A3 protein OS=Homo sapiens GN=COL6A3 PE=2 SV=1 - [B7ZW00_HUMAN]	278.039	8.14795	42.68	5	3	enzyme regulator activity; protein binding	membrane		0.81642	1.13082	1.00148	0.982907	1.05927	0.955615	0.997914	1.00427	1.02173	0.834965
P02747	Complement C1q subcomponent subunit C OS=Homo sapiens GN=C1QC PE=1 SV=3 - [C1QC_HUMAN]	25.7571	8.41162	20.41	1	4	protein binding	extracellular; membrane	response to stimulus; metabolic process; regulation of biological process; cell differentiation; development; defense response	1.09076	1.00514	1.28044	1.12545	0.967931	1.43331	1.04915	1.15013	1.02193	0.888297
Q05DH1	Proteasome subunit alpha type (Fragment) OS=Homo sapiens GN=PSMA7 PE=2 SV=1 - [Q05DH1_HUMAN]	26.6971	8.86572	16.81	6	4	catalytic activity	proteasome; nucleus; cytoplasm	metabolic process	1.05532	1.02526	1.01874	1.03311	1.05626	1.05135	1.05978	1.0558	1.02196	0.120421
B4DT77	Annexin OS=Homo sapiens GN=ANXA7 PE=2 SV=1 - [B4DT77_HUMAN]	37.7809	7.18115	26.49	7	8	metal ion binding			0.958009	1.06205	1.10238	1.04081	0.988807	1.14579	1.05644	1.06368	1.02197	0.733333
O95881	Thioredoxin domain-containing protein 12 OS=Homo sapiens GN=TXNDC12 PE=1 SV=1 - [TXD12_HUMAN]	19.1936	5.40186	5.23	1	1	catalytic activity	cytoplasm; endoplasmic reticulum; organelle lumen	cellular homeostasis; regulation of biological process; metabolic process	0.709212	0.84648	1.25455	0.936747	1.03408	1.01584	0.82239	0.957437	1.02209	0.912691
P62277	40S ribosomal protein S13 OS=Homo sapiens GN=RPS13 PE=1 SV=2 - [RS13_HUMAN]	17.2117	10.5356	22.52	1	4	RNA binding; structural molecule activity; protein binding	nucleus; organelle lumen; cytoplasm; cytosol; ribosome	metabolic process; cell organization and biogenesis; transport; reproduction; regulation of biological process	1.17198	1.12132	1.10863	1.13398	0.962944	1.26046	1.25374	1.15905	1.02211	0.814317
Q6NT72	UNC84B protein (Fragment) OS=Homo sapiens GN=UNC84B PE=2 SV=1 - [Q6NT72_HUMAN]	49.3932	5.71924	2.49	9	1		chromosome; nucleus; organelle lumen; membrane	cellular component movement; regulation of biological process	0.956671	1.16741	0.945956	1.02335	1.09514	1.0169	1.026	1.04601	1.02215	0.780968
P31946	14-3-3 protein beta/alpha OS=Homo sapiens GN=YWHAB PE=1 SV=3 - [1433B_HUMAN]	28.0648	4.83057	48.37	6	5	protein binding	nucleus; organelle lumen; cytoplasm; cytoskeleton; cytosol	cell communication; regulation of biological process; response to stimulus; metabolic process; transport; cell death; cell differentiation; cell organization and biogenesis; development	0.975921	0.980995	1.10844	1.02179	1.01885	1.13411	0.980483	1.04448	1.02221	0.7382
P11766	Alcohol dehydrogenase class-3 OS=Homo sapiens GN=ADH5 PE=1 SV=4 - [ADHX_HUMAN]	39.6984	7.48877	25.4	6	8	nucleotide binding; catalytic activity; metal ion binding	cytoplasm	metabolic process; response to stimulus	0.963527	0.880587	0.954145	0.932753	1.02358	0.90968	0.927743	0.953668	1.02242	0.659411
Q6PEY4	ALCAM protein OS=Homo sapiens GN=ALCAM PE=2 SV=1 - [Q6PEY4_HUMAN]	15.0997	8.1333	8.27	3	1				0.976001	0.857886	0.945286	0.926391	0.958063	0.938508	0.945559	0.947377	1.02265	0.589631
O95336	6-phosphogluconolactonase OS=Homo sapiens GN=PGLS PE=1 SV=2 - [6PGL_HUMAN]	27.5296	6.04932	13.95	1	3	catalytic activity	cytoplasm; cytosol	metabolic process	1.07754	1.10812	1.08105	1.0889	1.0179	1.15767	1.16693	1.11417	1.0232	0.634453
B3KNJ3	cDNA FLJ14684 fis, clone NT2RP2004933, highly similar to Death-associated protein kinase 3 (EC 2.7.11.1) OS=Homo sapiens PE=2 SV=1 - [B3KNJ3_HUMAN]	52.4734	6.88818	7.93	10	3	nucleotide binding; catalytic activity		metabolic process	1.00926	1.01641	0.99072	1.00546	1.02355	1.10213	0.961354	1.02901	1.02342	0.600261
E7EQG2	Eukaryotic initiation factor 4A-II OS=Homo sapiens GN=EIF4A2 PE=3 SV=1 - [E7EQG2_HUMAN]	41.2642	5.64307	21.82	11	4	nucleotide binding; catalytic activity			1.08166	0.977658	1.01613	1.02515	1.02844	1.02616	1.09289	1.04916	1.02342	0.555959
B4DGX2	Phosphatidylinositol 5-phosphate 4-kinase type-2 alpha OS=Homo sapiens GN=PIP4K2A PE=2 SV=1 - [B4DGX2_HUMAN]	39.777	6.21436	10.95	6	3	catalytic activity		metabolic process; cell differentiation; development	1.05376	1.13498	1.01014	1.06629	1.04182	1.16037	1.0717	1.0913	1.02345	0.649874
Q9Y678	Coatomer subunit gamma-1 OS=Homo sapiens GN=COPG1 PE=1 SV=1 - [COPG1_HUMAN]	97.6555	5.46533	10.18	3	6	structural molecule activity	cytoplasm; Golgi; membrane; nucleus; cytosol	transport; cell organization and biogenesis; cellular component movement	0.982711	0.980722	1.01145	0.991628	0.98311	1.02762	1.03453	1.01509	1.02366	0.282884
P62834	Ras-related protein Rap-1A OS=Homo sapiens GN=RAP1A PE=1 SV=1 - [RAP1A_HUMAN]	20.9737	6.66846	30.43	23	6	nucleotide binding; catalytic activity; protein binding	cytoplasm; cytosol; membrane	metabolic process; regulation of biological process; cell communication; response to stimulus; coagulation; transport	1.02042	0.993573	1.06136	1.02512	1.07948	1.02444	1.04448	1.04947	1.02375	0.392688
Q99497	Protein DJ-1 OS=Homo sapiens GN=PARK7 PE=1 SV=2 - [PARK7_HUMAN]	19.8785	6.78564	45.5	3	7	RNA binding; antioxidant activity; catalytic activity; protein binding	nucleus; cytoplasm; mitochondrion; cytosol	cell communication; metabolic process; response to stimulus; defense response; cell organization and biogenesis; reproduction; cell death; regulation of biological process; transport; cellular homeostasis	0.983484	0.945832	1.00668	0.978665	1.09559	0.93272	0.977953	1.00209	1.02393	0.673893
B4E2B3	cDNA FLJ61062, highly similar to Sorting nexin-18 OS=Homo sapiens PE=2 SV=1 - [B4E2B3_HUMAN]	64.6251	5.75732	4.91	3	2	protein binding		cell communication	1.10043	1.15727	1.06998	1.10923	1.15387	1.23622	1.01728	1.13579	1.02395	0.719007
H3BLU7	Aflatoxin B1 aldehyde reductase member 2 (Fragment) OS=Homo sapiens GN=AKR7A2 PE=4 SV=1 - [H3BLU7_HUMAN]	34.6622	7.18115	8.28	3	2				1.04457	0.89055	1.07628	1.0038	1.03363	1.01643	1.03388	1.02798	1.02409	0.696427
P55010	Eukaryotic translation initiation factor 5 OS=Homo sapiens GN=EIF5 PE=1 SV=2 - [IF5_HUMAN]	49.1918	5.57959	3.48	7	1	nucleotide binding; RNA binding; catalytic activity; protein binding	cytoplasm; cytosol	metabolic process; regulation of biological process	0.897021	0.825236	0.749172	0.82381	0.85881	0.852196	0.820083	0.843696	1.02414	0.676952
P02545	Prelamin-A/C OS=Homo sapiens GN=LMNA PE=1 SV=1 - [LMNA_HUMAN]	74.0947	7.02002	52.56	15	33	structural molecule activity; protein binding	nucleus; cytoskeleton; organelle lumen; cytoplasm	cell death; cell organization and biogenesis; cell communication; metabolic process; regulation of biological process; response to stimulus; development; cellular component movement	1.03989	0.968691	1.06338	1.02399	1.04406	1.0476	1.05453	1.04873	1.02416	0.436283
Q7Z612	Acidic ribosomal phosphoprotein P1 OS=Homo sapiens PE=4 SV=1 - [Q7Z612_HUMAN]	11.3917	4.36084	19.47	4	2	structural molecule activity	cytoplasm; ribosome	metabolic process	1.01351	0.934859	1.03803	0.995466	0.931932	1.04447	1.08219	1.01953	1.02417	0.683336
Q7Z508	MasA OS=Homo sapiens PE=2 SV=1 - [Q7Z508_HUMAN]	23.7438	5.021	5.71	2	1	catalytic activity; metal ion binding		metabolic process	1.05489	0.898687	0.806472	0.920016	0.894055	0.911708	1.02123	0.942331	1.02425	0.800613
B7Z1I2	cDNA FLJ53826, highly similar to Aspartate aminotransferase, cytoplasmic (EC 2.6.1.1) OS=Homo sapiens PE=2 SV=1 - [B7Z1I2_HUMAN]	40.9788	7.18115	7.65	4	2	catalytic activity		metabolic process	1.15368	1.03099	1.22865	1.13777	1.15186	1.22935	1.11583	1.16568	1.02453	0.696893
H0Y3P2	Eukaryotic translation initiation factor 4 gamma 2 OS=Homo sapiens GN=EIF4G2 PE=4 SV=1 - [H0Y3P2_HUMAN]	98.0557	6.99072	5.64	14	5	DNA binding; RNA binding; protein binding		metabolic process	0.885628	1.04098	0.875769	0.934126	0.971641	0.995581	0.904089	0.957104	1.0246	0.721693
Q13425	Beta-2-syntrophin OS=Homo sapiens GN=SNTB2 PE=1 SV=1 - [SNTB2_HUMAN]	57.913	8.82178	26.85	9	12	protein binding	cytoplasm; cytoskeleton; membrane		1.00018	1.06774	1.03265	1.03352	1.09559	1.08603	0.995249	1.05896	1.02461	0.53436
Q5T2B7	Cullin 2 OS=Homo sapiens GN=CUL2 PE=2 SV=1 - [Q5T2B7_HUMAN]	80.2654	7.38623	5.81	4	3	protein binding		metabolic process	0.775219	1.02812	0.893059	0.898799	0.945188	0.84478	0.9728	0.920923	1.02461	0.802482
A0N5G5	Rheumatoid factor D5 light chain (Fragment) OS=Homo sapiens GN=V<kappa>3 PE=2 SV=1 - [A0N5G5_HUMAN]	12.7585	8.96826	14.41	2	2	protein binding			1.08077	1.10537	1.22702	1.13772	0.952572	1.25682	1.28779	1.16573	1.02462	0.821249
B3KUZ6	cDNA FLJ40980 fis, clone UTERU2014464, highly similar to ACID CERAMIDASE (EC 3.5.1.23) OS=Homo sapiens PE=2 SV=1 - [B3KUZ6_HUMAN]	34.5717	7.76709	8.2	19	2	catalytic activity			0.979082	0.911373	1.03216	0.974205	0.935781	1.1242	0.93459	0.99819	1.02462	0.75593
Q5JR08	Ras homolog gene family, member C (Fragment) OS=Homo sapiens GN=RHOC PE=2 SV=1 - [Q5JR08_HUMAN]	21.566	6.58057	17.99	8	1	nucleotide binding; protein binding	nucleus; cytoplasm; membrane	response to stimulus; cell communication; regulation of biological process; cell organization and biogenesis; cell growth; cellular component movement; cell death; metabolic process; cell differentiation; development	0.924897	0.719831	0.945253	0.863327	0.906841	0.926772	0.820153	0.884589	1.02463	0.801328
Q9Y680	Peptidyl-prolyl cis-trans isomerase FKBP7 OS=Homo sapiens GN=FKBP7 PE=1 SV=1 - [FKBP7_HUMAN]	29.9901	6.53662	8.49	1	2	catalytic activity; metal ion binding	cytoplasm; endoplasmic reticulum; organelle lumen; membrane	metabolic process	1.05812	0.986236	1.00508	1.01648	1.0603	1.09746	0.967373	1.04171	1.02482	0.599184
Q16647	Prostacyclin synthase OS=Homo sapiens GN=PTGIS PE=1 SV=1 - [PTGIS_HUMAN]	57.0678	7.31299	25.6	3	11	catalytic activity; metal ion binding; protein binding	extracellular; nucleus; cytoplasm; endoplasmic reticulum; membrane	metabolic process; response to stimulus; regulation of biological process; cell communication; cell death; development; defense response	1.11496	0.788125	0.955582	0.952889	1.1645	0.919818	0.846615	0.976978	1.02528	0.866741
P02792	Ferritin light chain OS=Homo sapiens GN=FTL PE=1 SV=2 - [FRIL_HUMAN]	20.0071	5.78271	16	6	2	metal ion binding; catalytic activity; protein binding	cytoplasm; cytosol	transport; cellular homeostasis; cell death; cell organization and biogenesis; metabolic process	1.26219	1.00753	1.04703	1.10558	0.87264	1.52776	1.00028	1.13356	1.0253	0.902995
P29536	Leiomodin-1 OS=Homo sapiens GN=LMOD1 PE=1 SV=3 - [LMOD1_HUMAN]	66.9889	9.33447	35	6	21	protein binding	cytoplasm; cytosol; cytoskeleton; membrane		1.00351	0.952214	0.933985	0.963236	1.027	0.991529	0.94444	0.987656	1.02535	0.484068
H0YGG4	Translation initiation factor eIF-2B subunit alpha (Fragment) OS=Homo sapiens GN=EIF2B1 PE=4 SV=1 - [H0YGG4_HUMAN]	16.9155	6.90283	4.61	5	1			metabolic process	1.05124	0.822171	0.658426	0.843946	1.11318	0.735715	0.747362	0.865419	1.02544	0.904644
P08238	Heat shock protein HSP 90-beta OS=Homo sapiens GN=HSP90AB1 PE=1 SV=4 - [HS90B_HUMAN]	83.2121	5.03369	31.22	27	12	nucleotide binding; protein binding; enzyme regulator activity	cytoplasm; mitochondrion; cytosol; nucleus; membrane	development; metabolic process; response to stimulus; cell differentiation; cell organization and biogenesis; regulation of biological process; cell communication; defense response	0.996754	0.985801	0.987762	0.990106	0.988609	1.03632	1.02099	1.01531	1.02545	0.156371
Q13418	Integrin-linked protein kinase OS=Homo sapiens GN=ILK PE=1 SV=2 - [ILK_HUMAN]	51.3859	8.07471	36.95	5	16	nucleotide binding; catalytic activity; signal transducer activity; protein binding	cytoskeleton; cytoplasm; cytosol; membrane	cell growth; cell organization and biogenesis; regulation of biological process; development; metabolic process; cell communication; response to stimulus; cell proliferation; cell death; cellular component movement; cellular homeostasis; cell differentiation	1.01203	0.916938	0.970878	0.966615	1.0687	0.964322	0.940953	0.991325	1.02556	0.633561
F5H357	RNA-binding protein with multiple-splicing OS=Homo sapiens GN=RBPMS PE=4 SV=1 - [F5H357_HUMAN]	17.1249	9.26123	31.37	6	4	nucleotide binding			1.00601	1.04539	0.907887	0.986429	1.06046	0.938841	1.03604	1.01178	1.0257	0.670106
B4DH65	cDNA FLJ53323, highly similar to 2-oxoglutarate dehydrogenase E1 component, mitochondrial (EC 1.2.4.2) OS=Homo sapiens PE=2 SV=1 - [B4DH65_HUMAN]	97.6322	6.75635	7.36	13	6	catalytic activity		metabolic process	1.00618	0.881526	1.06816	0.985289	0.998143	1.06737	0.966335	1.01062	1.02571	0.705853
A8K8K1	cDNA FLJ76936, highly similar to Homo sapiens RNA terminal phosphate cyclase domain 1 (RTCD1), mRNA OS=Homo sapiens PE=2 SV=1 - [A8K8K1_HUMAN]	39.2954	8.04541	2.73	2	1	catalytic activity		metabolic process	0.852999	0.745529	0.840179	0.812902	0.950144	0.748576	0.802937	0.833886	1.02581	0.776504
K7EMN2	6-phosphogluconate dehydrogenase, decarboxylating (Fragment) OS=Homo sapiens GN=PGD PE=4 SV=1 - [K7EMN2_HUMAN]	17.282	8.44092	9.38	7	2				1.06832	0.913274	1.06709	1.01623	1.0716	1.00511	1.05116	1.04262	1.02597	0.656989
P53007	Tricarboxylate transport protein, mitochondrial OS=Homo sapiens GN=SLC25A1 PE=1 SV=2 - [TXTP_HUMAN]	33.991	9.89111	9	3	3	transporter activity	cytoplasm; mitochondrion; membrane	metabolic process; transport	0.912266	0.893523	0.881922	0.895904	1.0385	0.791669	0.927798	0.919322	1.02614	0.76105
P13611	Versican core protein OS=Homo sapiens GN=VCAN PE=1 SV=3 - [CSPG2_HUMAN]	372.59	4.51318	6.1	5	3	metal ion binding; protein binding	extracellular; cytoplasm; Golgi; organelle lumen; vacuole	metabolic process; development; cell differentiation; cellular component movement; response to stimulus; cell organization and biogenesis	1.14184	0.937028	0.961228	1.01337	0.968085	0.999105	1.15284	1.04001	1.02629	0.772773
B7Z2A1	cDNA FLJ56068, highly similar to DNA damage-binding protein 1 OS=Homo sapiens PE=2 SV=1 - [B7Z2A1_HUMAN]	121.66	5.5415	6.14	12	7	protein binding	nucleus; membrane		0.975568	0.949875	0.996425	0.973956	0.960737	1.08266	0.956105	0.999834	1.02657	0.584483
P11216	Glycogen phosphorylase, brain form OS=Homo sapiens GN=PYGB PE=1 SV=5 - [PYGB_HUMAN]	96.6345	6.85889	40.09	6	21	catalytic activity	cytoplasm	metabolic process	0.983623	1.01083	0.921973	0.972142	1.02097	1.00793	0.965186	0.998029	1.02663	0.453667
B4E3T6	cDNA FLJ56405, highly similar to Epidermal growth factor receptor kinase substrate 8 OS=Homo sapiens PE=2 SV=1 - [B4E3T6_HUMAN]	77.0399	7.85498	5.79	6	3	protein binding; catalytic activity		metabolic process	0.941052	1.00494	1.0742	1.00673	1.09344	0.997734	1.01017	1.03378	1.02687	0.60885
Q16543	Hsp90 co-chaperone Cdc37 OS=Homo sapiens GN=CDC37 PE=1 SV=1 - [CDC37_HUMAN]	44.44	5.24951	13.76	7	4	protein binding	cytoplasm; cytosol	metabolic process; regulation of biological process; transport; cell communication; defense response; response to stimulus	1.0204	0.97301	1.09204	1.02848	1.07882	1.09748	0.992091	1.05613	1.02688	0.591386
Q9Y281	Cofilin-2 OS=Homo sapiens GN=CFL2 PE=1 SV=1 - [COF2_HUMAN]	18.7249	7.88428	49.4	4	5	protein binding	nucleus; cytoplasm; cytoskeleton; organelle lumen		1.0098	0.915676	1.04337	0.989615	1.05554	1.01217	0.981769	1.01649	1.02716	0.572678
O15302	CaM kinase II isoform OS=Homo sapiens PE=2 SV=1 - [O15302_HUMAN]	26.7439	8.47021	8.37	9	1	signal transducer activity; protein binding; catalytic activity	nucleus; organelle lumen	metabolic process; cell communication; regulation of biological process; response to stimulus	0.934727	0.892385	1.00001	0.942374	1.00063	0.982207	0.921255	0.968031	1.02723	0.550766
P21291	Cysteine and glycine-rich protein 1 OS=Homo sapiens GN=CSRP1 PE=1 SV=3 - [CSRP1_HUMAN]	20.5538	8.57275	70.47	13	14	metal ion binding	nucleus		1.00669	1.01889	1.00364	1.00974	1.09752	1.07624	0.938641	1.03747	1.02746	0.608862
P55268	Laminin subunit beta-2 OS=Homo sapiens GN=LAMB2 PE=1 SV=2 - [LAMB2_HUMAN]	195.854	6.52197	34.65	4	47	catalytic activity; motor activity; protein binding; structural molecule activity; nucleotide binding; transporter activity	extracellular; nucleus; cytoplasm; cytoskeleton; membrane	cell differentiation; cell organization and biogenesis; development; response to stimulus; metabolic process; transport; cell growth	0.996283	1.06666	1.04194	1.03496	1.0307	1.16665	0.992807	1.06339	1.02746	0.642276
B7Z855	Ubiquitin carboxyl-terminal hydrolase OS=Homo sapiens PE=2 SV=1 - [B7Z855_HUMAN]	116.952	5.89697	4.29	10	3	catalytic activity; protein binding		metabolic process	1.09476	0.895916	0.750664	0.91378	1.06946	0.884144	0.863121	0.938908	1.0275	0.843544
Q16851	UTP--glucose-1-phosphate uridylyltransferase OS=Homo sapiens GN=UGP2 PE=1 SV=5 - [UGPA_HUMAN]	56.9047	8.14795	34.25	13	15	catalytic activity; protein binding; metal ion binding	cytoplasm; cytosol	metabolic process; response to stimulus	1.05497	0.877053	0.958277	0.963433	0.992751	0.910735	1.0664	0.989962	1.02754	0.717546
B4DT13	Ras-related protein Rab-11A OS=Homo sapiens GN=RAB11A PE=2 SV=1 - [B4DT13_HUMAN]	17.6481	8.85107	42.58	13	6	nucleotide binding		cell communication; regulation of biological process; response to stimulus; transport	1.06786	1.03119	0.991898	1.03032	1.01567	1.11442	1.04623	1.05877	1.02762	0.479215
P62280	40S ribosomal protein S11 OS=Homo sapiens GN=RPS11 PE=1 SV=3 - [RS11_HUMAN]	18.419	10.3013	20.89	1	4	RNA binding; structural molecule activity	cytoplasm; cytosol; ribosome	metabolic process; cell organization and biogenesis; transport; reproduction	0.841915	0.985421	0.899008	0.908781	0.984793	0.836443	0.980474	0.933903	1.02764	0.715349
P46783	40S ribosomal protein S10 OS=Homo sapiens GN=RPS10 PE=1 SV=1 - [RS10_HUMAN]	18.8859	10.1548	20	4	3	protein binding	nucleus; organelle lumen; cytoplasm; cytosol; ribosome	metabolic process; cell organization and biogenesis; transport; reproduction	0.912973	0.991386	0.897706	0.934022	0.999409	0.860191	1.02005	0.959883	1.02769	0.678662
P23381	Tryptophan--tRNA ligase, cytoplasmic OS=Homo sapiens GN=WARS PE=1 SV=2 - [SYWC_HUMAN]	53.1316	6.22705	7.43	8	3	nucleotide binding; catalytic activity; protein binding	cytoplasm; cytosol	development; metabolic process; cell proliferation; regulation of biological process	0.932038	0.788113	0.996443	0.905531	0.850365	0.979484	0.962259	0.930703	1.0278	0.749866
F8W0A9	Aldehyde dehydrogenase, mitochondrial OS=Homo sapiens GN=ALDH2 PE=3 SV=1 - [F8W0A9_HUMAN]	40.7676	6.25244	5.04	6	1	catalytic activity		metabolic process	1.1065	1.27323	1.13996	1.17323	0.967799	1.21541	1.43456	1.20592	1.02787	0.831671
Q96D15	Reticulocalbin-3 OS=Homo sapiens GN=RCN3 PE=1 SV=1 - [RCN3_HUMAN]	37.47	4.89404	7.62	1	2	metal ion binding; protein binding	cytoplasm; endoplasmic reticulum; organelle lumen		1.08949	1.11227	1.25289	1.15155	1.14673	1.20883	1.19737	1.18431	1.02845	0.580426
B4DZI7	cDNA FLJ57241, highly similar to Exocyst complex component 2 OS=Homo sapiens PE=2 SV=1 - [B4DZI7_HUMAN]	58.6371	6.22705	1.54	5	1		membrane		0.901048	0.711849	0.932235	0.848377	1.00239	0.804244	0.811309	0.872648	1.02861	0.810225
J3QR71	Developmentally-regulated GTP-binding protein 2 (Fragment) OS=Homo sapiens GN=DRG2 PE=4 SV=1 - [J3QR71_HUMAN]	16.8958	9.05615	12.66	6	1				1.1453	0.899371	1.0254	1.02336	0.880889	1.06554	1.21237	1.05293	1.0289	0.816441
Q6FIA3	PACSIN2 protein OS=Homo sapiens GN=PACSIN2 PE=2 SV=1 - [Q6FIA3_HUMAN]	51.321	5.38916	11.24	2	5	protein binding; catalytic activity		metabolic process	0.962428	1.00072	1.03505	0.999399	0.961048	1.14963	0.974445	1.02837	1.02899	0.675472
B3KTQ2	cDNA FLJ38589 fis, clone HCHON2010074, highly similar to LACTADHERIN OS=Homo sapiens PE=2 SV=1 - [B3KTQ2_HUMAN]	42.4329	7.81104	8.97	6	3	protein binding			0.971878	0.943059	1.09994	1.00496	1.07295	1.04228	0.98735	1.03419	1.02909	0.619031
Q9NNW8	Soluble guanylate cyclase large subunit (Fragment) OS=Homo sapiens PE=2 SV=1 - [Q9NNW8_HUMAN]	63.3651	6.94678	3.72	5	2	nucleotide binding; catalytic activity; protein binding	cytoplasm; cytosol	metabolic process; cell communication; regulation of biological process; response to stimulus	1.07056	0.928945	1.12397	1.04116	0.975937	1.15871	1.08089	1.07185	1.02947	0.716376
O14980	Exportin-1 OS=Homo sapiens GN=XPO1 PE=1 SV=1 - [XPO1_HUMAN]	123.306	6.06201	4.95	10	5	RNA binding; transporter activity; protein binding	chromosome; nucleus; membrane; organelle lumen; cytoplasm; cytosol	metabolic process; regulation of biological process; cell organization and biogenesis; transport; cell communication; response to stimulus; reproduction	0.922498	0.883083	1.02052	0.942034	0.977833	0.957332	0.975113	0.970093	1.02979	0.534714
Q09666	Neuroblast differentiation-associated protein AHNAK OS=Homo sapiens GN=AHNAK PE=1 SV=2 - [AHNK_HUMAN]	628.699	6.15088	45.18	5	127	protein binding	nucleus	development	0.981059	0.953735	0.952099	0.962298	1.00661	0.961481	1.00483	0.990974	1.0298	0.176464
Q9H8B9	cDNA FLJ13778 fis, clone PLACE4000431, highly similar to H.sapiens U5 snRNP-specific 200kD protein OS=Homo sapiens PE=2 SV=1 - [Q9H8B9_HUMAN]	87.829	6.69775	1.29	3	1	catalytic activity; nucleotide binding			0.823829	0.76547	0.803982	0.79776	0.754399	0.796239	0.913979	0.821539	1.02981	0.663793
Q0QEN7	ATP synthase subunit beta (Fragment) OS=Homo sapiens GN=ATP5B PE=2 SV=1 - [Q0QEN7_HUMAN]	48.083	5.07178	48.99	8	15	nucleotide binding; catalytic activity; transporter activity	membrane	metabolic process; transport	1.0161	0.939714	1.02869	0.994835	1.0314	1.08119	0.96108	1.02456	1.02988	0.541398
B4DKJ4	cDNA FLJ57738, highly similar to Translationally-controlled tumor protein OS=Homo sapiens PE=2 SV=1 - [B4DKJ4_HUMAN]	16.0938	4.67822	28.87	11	4				1.05699	0.831536	0.914272	0.934266	1.0205	0.926101	0.940353	0.962318	1.03003	0.717037
B3KN06	Coronin OS=Homo sapiens PE=2 SV=1 - [B3KN06_HUMAN]	53.19	6.93213	22.57	22	11	protein binding			0.97733	0.88659	0.941328	0.935083	1.04677	0.95109	0.891934	0.963265	1.03014	0.618292
P84090	Enhancer of rudimentary homolog OS=Homo sapiens GN=ERH PE=1 SV=1 - [ERH_HUMAN]	12.251	5.92236	12.5	2	2			metabolic process	0.906716	0.976197	1.05162	0.978178	0.991601	0.982825	1.04879	1.00774	1.03022	0.560918
D6RGE2	Isochorismatase domain-containing protein 1 (Fragment) OS=Homo sapiens GN=ISOC1 PE=4 SV=1 - [D6RGE2_HUMAN]	20.2266	7.21045	22.34	5	3	catalytic activity	membrane	metabolic process	0.950454	0.968544	1.02777	0.982256	0.977902	1.08067	0.977571	1.01205	1.03033	0.512581
D6RDU5	Septin-11 (Fragment) OS=Homo sapiens GN=SEPT11 PE=3 SV=1 - [D6RDU5_HUMAN]	43.0859	6.30322	17.74	30	6	nucleotide binding	cytoplasm; cytoskeleton		0.96693	0.948312	0.953846	0.956363	1.02552	0.95764	0.972967	0.985376	1.03034	0.244495
P35749	Myosin-11 OS=Homo sapiens GN=MYH11 PE=1 SV=3 - [MYH11_HUMAN]	227.199	5.50342	60.29	9	40	nucleotide binding; catalytic activity; motor activity; protein binding; structural molecule activity	cytoskeleton; cytoplasm; cytosol; membrane	cell organization and biogenesis; metabolic process; cell differentiation; development; response to stimulus	0.975438	0.989167	0.922947	0.962517	1.06558	0.950495	0.959346	0.991807	1.03043	0.525118
B4E0J3	cDNA FLJ58965, highly similar to Nonspecific lipid-transfer protein (EC 2.3.1.176) OS=Homo sapiens PE=2 SV=1 - [B4E0J3_HUMAN]	13.0305	5.56689	6.61	8	1				0.796122	0.84039	0.967199	0.867904	0.85993	0.828122	0.995288	0.894447	1.03058	0.732786
P60981	Destrin OS=Homo sapiens GN=DSTN PE=1 SV=3 - [DEST_HUMAN]	18.4935	7.85498	44.24	3	8	protein binding	cytoplasm; cytoskeleton	cell division; cellular component movement; cell organization and biogenesis; regulation of biological process	0.959838	0.898182	0.899675	0.919232	1.05334	0.86267	0.926206	0.947405	1.03065	0.661155
P04792	Heat shock protein beta-1 OS=Homo sapiens GN=HSPB1 PE=1 SV=2 - [HSPB1_HUMAN]	22.7685	6.40479	59.02	4	11	protein binding; enzyme regulator activity	proteasome; nucleus; cytoplasm; cytoskeleton; cytosol; membrane; cell surface	development; metabolic process; regulation of biological process; cell death; cellular component movement; response to stimulus; cell communication	1.01706	0.973619	0.920068	0.970249	1.05366	1.02099	0.925517	1.00006	1.03072	0.565049
D6RGG3	Collagen alpha-1(XII) chain OS=Homo sapiens GN=COL12A1 PE=4 SV=1 - [D6RGG3_HUMAN]	332.996	5.52881	14.66	9	37	protein binding	membrane		0.869816	1.00837	1.09716	0.991782	0.907331	0.917669	1.24301	1.02267	1.03114	0.821896
B2R4C0	60S ribosomal protein L18a OS=Homo sapiens PE=2 SV=1 - [B2R4C0_HUMAN]	20.7389	10.7114	22.16	8	5	structural molecule activity	cytoplasm; ribosome	metabolic process	0.863722	1.05431	0.972134	0.963389	0.889159	1.09941	0.991913	0.993494	1.03125	0.732236
C9J9K3	40S ribosomal protein SA (Fragment) OS=Homo sapiens GN=RPSA PE=3 SV=1 - [C9J9K3_HUMAN]	29.487	5.24951	29.55	5	5	structural molecule activity	cytoplasm; ribosome	metabolic process	1.07208	0.927605	1.10017	1.03329	0.934431	1.22919	1.03318	1.0656	1.03127	0.766783
B4DU91	cDNA FLJ55368, highly similar to Epsin-1 OS=Homo sapiens PE=2 SV=1 - [B4DU91_HUMAN]	55.7975	4.7417	1.87	2	1		membrane		0.873498	0.994428	0.793804	0.887243	0.825443	1.05704	0.862884	0.915122	1.03142	0.778106
P13010	X-ray repair cross-complementing protein 5 OS=Homo sapiens GN=XRCC5 PE=1 SV=3 - [XRCC5_HUMAN]	82.6523	5.80811	14.48	4	8	nucleotide binding; DNA binding; catalytic activity; protein binding	chromosome; nucleus; organelle lumen; cytoplasm	cell organization and biogenesis; metabolic process; response to stimulus; regulation of biological process; cell proliferation; cell death; cell differentiation; development	0.959202	0.884204	1.12841	0.990605	1.01353	1.01197	1.04023	1.02191	1.0316	0.689366
O00339	Matrilin-2 OS=Homo sapiens GN=MATN2 PE=1 SV=4 - [MATN2_HUMAN]	106.767	6.26514	23.85	9	18	metal ion binding; protein binding	extracellular		0.9211	1.12344	1.04125	1.0286	1.07872	1.00179	1.10322	1.06124	1.03174	0.647864
Q9NZN4	EH domain-containing protein 2 OS=Homo sapiens GN=EHD2 PE=1 SV=2 - [EHD2_HUMAN]	61.1227	6.45557	57.27	8	21	nucleotide binding; catalytic activity; metal ion binding; protein binding	nucleus; cytoplasm; endosome; membrane	metabolic process; transport; coagulation; response to stimulus; cell organization and biogenesis	0.962911	0.915416	0.935332	0.937886	1.0309	0.941774	0.931516	0.968063	1.03218	0.430267
P07355	Annexin A2 OS=Homo sapiens GN=ANXA2 PE=1 SV=2 - [ANXA2_HUMAN]	38.5798	7.75244	61.36	26	23	enzyme regulator activity; metal ion binding; protein binding	extracellular; cytoplasm; membrane	development; cell organization and biogenesis; regulation of biological process; transport	0.996543	0.890278	0.992049	0.959623	1.00423	0.957796	1.00995	0.990659	1.03234	0.464596
Q9GZM7	Tubulointerstitial nephritis antigen-like OS=Homo sapiens GN=TINAGL1 PE=1 SV=1 - [TINAL_HUMAN]	52.353	6.99072	20.34	5	7	receptor activity; structural molecule activity; catalytic activity; protein binding	extracellular; cytoplasm	metabolic process; response to stimulus; transport	0.881308	1.13687	0.886078	0.968085	1.33436	0.653974	1.00997	0.999435	1.03238	0.89054
Q53T40	Putative uncharacterized protein FHL2 (Fragment) OS=Homo sapiens GN=FHL2 PE=2 SV=1 - [Q53T40_HUMAN]	19.294	8.14795	18.45	6	3	metal ion binding	nucleus; cytoplasm	cell differentiation; metabolic process; regulation of biological process; development	1.11127	0.800202	0.876586	0.929353	1.07055	0.896542	0.911485	0.959526	1.03247	0.795456
P22352	Glutathione peroxidase 3 OS=Homo sapiens GN=GPX3 PE=1 SV=2 - [GPX3_HUMAN]	25.5369	8.1333	5.31	1	1	antioxidant activity; catalytic activity; protein binding	extracellular	response to stimulus; metabolic process; reproduction; cell organization and biogenesis	1.06169	0.921417	1.05288	1.012	0.941565	1.09164	1.10155	1.04492	1.03253	0.657373
B4DMX4	cDNA FLJ57154, highly similar to Alpha-fetoprotein OS=Homo sapiens PE=2 SV=1 - [B4DMX4_HUMAN]	50.7233	6.7124	4.88	4	2		extracellular	transport	1.01386	1.34863	0.826017	1.06284	1.05436	1.1422	1.09619	1.09758	1.03269	0.83355
Q5T8U3	60S ribosomal protein L7a (Fragment) OS=Homo sapiens GN=RPL7A PE=4 SV=1 - [Q5T8U3_HUMAN]	21.5314	11.019	19.9	4	3		cytoplasm; ribosome		1.00669	0.936339	1.07518	1.00607	1.04231	1.0109	1.06392	1.03904	1.03277	0.48531
Q14118	Dystroglycan OS=Homo sapiens GN=DAG1 PE=1 SV=2 - [DAG1_HUMAN]	97.3807	8.55811	6.03	1	5	protein binding; metal ion binding; structural molecule activity	extracellular; nucleus; organelle lumen; cytoplasm; cytoskeleton; membrane	metabolic process; transport; cell organization and biogenesis; cell differentiation; development; reproduction; cell communication; cellular homeostasis; cellular component movement; regulation of biological process; response to stimulus	0.981827	0.990695	0.997455	0.989992	1.12016	0.9603	0.986987	1.02248	1.03282	0.548571
A1A4S6	Rho GTPase-activating protein 10 OS=Homo sapiens GN=ARHGAP10 PE=1 SV=1 - [RHG10_HUMAN]	89.3183	7.18115	4.33	2	4	enzyme regulator activity; protein binding	cytoplasm; cytosol; membrane	cell death; cell organization and biogenesis; cell communication; regulation of biological process; response to stimulus; metabolic process	0.811643	0.91285	0.793159	0.839217	0.996511	0.771933	0.832019	0.866821	1.03289	0.737269
B4DHR1	cDNA FLJ53009, highly similar to Calreticulin OS=Homo sapiens PE=2 SV=1 - [B4DHR1_HUMAN]	24.2718	5.10986	22.64	5	5	metal ion binding	cytoplasm; endoplasmic reticulum		0.957292	0.959315	0.949103	0.955237	0.9829	0.97024	1.00689	0.986677	1.03291	0.0483497
K7ESI9	Dynamin-2 OS=Homo sapiens GN=DNM2 PE=4 SV=1 - [K7ESI9_HUMAN]	97.9161	7.44482	7.13	18	6				0.957749	0.903005	0.861842	0.907532	0.949515	0.929871	0.932998	0.937461	1.03298	0.351988
F8VP99	ADP-ribosylation factor-like protein 1 (Fragment) OS=Homo sapiens GN=ARL1 PE=4 SV=1 - [F8VP99_HUMAN]	1.78406	8.99756	64.71	6	1	nucleotide binding			0.702174	0.832296	0.880118	0.804863	0.780769	0.913575	0.799975	0.83144	1.03302	0.713512
P07942	Laminin subunit beta-1 OS=Homo sapiens GN=LAMB1 PE=1 SV=2 - [LAMB1_HUMAN]	197.909	4.94482	26.43	4	37	catalytic activity; motor activity; signal transducer activity; protein binding; structural molecule activity; nucleotide binding	extracellular; nucleus; cytoplasm; membrane; cytoskeleton; mitochondrion	metabolic process; regulation of biological process; cell communication; response to stimulus; cell differentiation; cell organization and biogenesis; development; reproduction; transport; cellular component movement; cell proliferation	0.972309	0.968454	0.968641	0.969801	1.03604	0.980606	0.989204	1.00195	1.03315	0.136179
F5H265	Polyubiquitin-C (Fragment) OS=Homo sapiens GN=UBC PE=4 SV=1 - [F5H265_HUMAN]	16.8311	6.58057	65.77	37	5	protein binding			0.938079	0.956783	1.02566	0.973507	0.958014	1.04681	1.01298	1.00593	1.03331	0.431757
G5E9P1	Inositol 1,4,5-triphosphate receptor, type 1, isoform CRA_d OS=Homo sapiens GN=ITPR1 PE=4 SV=1 - [G5E9P1_HUMAN]	308.411	6.23975	3.99	11	11	transporter activity; receptor activity; signal transducer activity	cytoplasm; endoplasmic reticulum; membrane	transport; cell communication; regulation of biological process; response to stimulus	0.956764	1.01882	0.963645	0.979743	1.03119	0.974397	1.03199	1.01253	1.03346	0.297138
B4DZQ7	cDNA FLJ58652, highly similar to Probable ATP-dependent RNA helicase DDX17 (EC 3.6.1.-) OS=Homo sapiens PE=2 SV=1 - [B4DZQ7_HUMAN]	47.5272	7.66455	13.33	6	2	nucleotide binding; catalytic activity			0.995719	0.89528	0.858304	0.916434	0.831663	0.989619	1.0202	0.947161	1.03353	0.689133
P25786	Proteasome subunit alpha type-1 OS=Homo sapiens GN=PSMA1 PE=1 SV=1 - [PSA1_HUMAN]	29.5369	6.60986	22.43	4	6	RNA binding; catalytic activity; protein binding	proteasome; nucleus; organelle lumen; cytoplasm; cytoskeleton; cytosol	regulation of biological process; metabolic process; cell death; cell communication; response to stimulus	0.967612	1.02854	0.972196	0.989449	1.01737	0.974401	1.07659	1.02279	1.03369	0.401021
P09104	Gamma-enolase OS=Homo sapiens GN=ENO2 PE=1 SV=3 - [ENOG_HUMAN]	47.239	5.03369	29.03	8	5	metal ion binding; catalytic activity; protein binding	cytoplasm; cytosol; membrane; cell surface	metabolic process; response to stimulus	1.03527	0.926035	0.967274	0.976193	1.00993	1.02735	0.990116	1.00913	1.03374	0.382548
P62857	40S ribosomal protein S28 OS=Homo sapiens GN=RPS28 PE=1 SV=1 - [RS28_HUMAN]	7.8362	10.6968	30.43	1	2	structural molecule activity	cytoplasm; cytosol; ribosome	metabolic process; cell organization and biogenesis; transport; reproduction	1.16608	1.10501	1.06742	1.11284	1.0904	1.29492	1.06585	1.15039	1.03375	0.655736
Q12797	Aspartyl/asparaginyl beta-hydroxylase OS=Homo sapiens GN=ASPH PE=1 SV=3 - [ASPH_HUMAN]	85.8095	5.0083	8.97	10	5	catalytic activity; structural molecule activity; metal ion binding; protein binding	cytoplasm; endoplasmic reticulum; membrane	development; cell proliferation; regulation of biological process; cellular homeostasis; transport; metabolic process; cell communication; response to stimulus	0.993841	1.07357	1.06071	1.04271	1.02916	1.15007	1.05452	1.07792	1.03377	0.471604
A8K8B9	cDNA FLJ77368, highly similar to Homo sapiens protein kinase, cAMP-dependent, catalytic, alpha (PRKACA), transcript variant 2, mRNA OS=Homo sapiens PE=2 SV=1 - [A8K8B9_HUMAN]	39.8546	8.47021	11.66	10	4	nucleotide binding; catalytic activity		metabolic process	1.05978	0.909272	0.958232	0.975761	1.02383	0.928302	1.07429	1.00881	1.03387	0.620192
P61020	Ras-related protein Rab-5B OS=Homo sapiens GN=RAB5B PE=1 SV=1 - [RAB5B_HUMAN]	23.6919	8.1333	21.86	15	2	nucleotide binding; catalytic activity; protein binding	nucleus; cytoplasm; endosome; membrane	metabolic process; transport; cell organization and biogenesis; cell communication; regulation of biological process; response to stimulus	0.993561	1.07012	1.07641	1.0467	1.08958	1.13327	1.02367	1.08217	1.03389	0.441002
B2RCM3	cDNA, FLJ96158, highly similar to Homo sapiens calpain 2, (m/II) large subunit (CAPN2), mRNA OS=Homo sapiens PE=2 SV=1 - [B2RCM3_HUMAN]	80.0279	4.99561	16.43	6	10	catalytic activity; metal ion binding		metabolic process	1.04845	0.996625	1.03694	1.02734	0.991078	1.11759	1.07787	1.06218	1.03391	0.438394
Q86TY5	Full-length cDNA clone CS0DI041YE05 of Placenta of Homo sapiens (human) OS=Homo sapiens PE=2 SV=1 - [Q86TY5_HUMAN]	13.8882	9.15869	29.75	6	3		extracellular; nucleus; cytoplasm	development; cell organization and biogenesis	0.967911	1.01333	0.870482	0.950574	0.952719	0.880701	1.11524	0.982887	1.03399	0.710864
Q13162	Peroxiredoxin-4 OS=Homo sapiens GN=PRDX4 PE=1 SV=1 - [PRDX4_HUMAN]	30.5208	6.29053	12.18	3	2	antioxidant activity; catalytic activity; protein binding	extracellular; cytoplasm; mitochondrion	cell communication; metabolic process; regulation of biological process; response to stimulus	0.995305	0.920135	1.10522	1.00689	0.991154	1.18159	0.950634	1.04113	1.03401	0.720619
C9JKG1	Biglycan (Fragment) OS=Homo sapiens GN=BGN PE=4 SV=1 - [C9JKG1_HUMAN]	26.7277	6.78564	34.45	1	1	protein binding			1.02458	0.847707	0.95849	0.943592	1.1855	0.754361	0.987296	0.975719	1.03405	0.82342
P30049	ATP synthase subunit delta, mitochondrial OS=Homo sapiens GN=ATP5D PE=1 SV=2 - [ATPD_HUMAN]	17.4792	5.49072	13.69	1	2	transporter activity; nucleotide binding; catalytic activity; protein binding	cytoplasm; membrane; mitochondrion; organelle lumen	metabolic process; transport; response to stimulus	1.13054	1.05172	1.02823	1.07016	1.01949	1.17833	1.12205	1.10662	1.03407	0.549508
P50479	PDZ and LIM domain protein 4 OS=Homo sapiens GN=PDLIM4 PE=1 SV=2 - [PDLI4_HUMAN]	35.3757	7.91357	18.18	1	5	protein binding; metal ion binding			0.928771	0.951607	0.945904	0.942094	1.1108	0.885047	0.926939	0.974262	1.03415	0.668281
B2RDW0	cDNA, FLJ96792, highly similar to Homo sapiens calmodulin 2 (phosphorylase kinase, delta) (CALM2), mRNA OS=Homo sapiens PE=2 SV=1 - [B2RDW0_HUMAN]	16.7668	4.22119	44.3	13	7	metal ion binding; catalytic activity		metabolic process	1.00274	0.918017	0.973598	0.964785	1.0476	0.925303	1.02095	0.997951	1.03438	0.499116
H0Y6E7	RNA-binding motif protein, X chromosome, N-terminally processed (Fragment) OS=Homo sapiens GN=RBMX PE=4 SV=2 - [H0Y6E7_HUMAN]	31.8364	9.84717	13.01	7	3	nucleotide binding			0.874497	0.897527	0.827722	0.866582	0.911716	0.892068	0.885397	0.896394	1.0344	0.246912
O95817	BAG family molecular chaperone regulator 3 OS=Homo sapiens GN=BAG3 PE=1 SV=3 - [BAG3_HUMAN]	61.5569	6.94678	2.26	2	1	protein binding	cytoplasm; cytosol; membrane	metabolic process; cell death; regulation of biological process; development	0.307826	0.379154	0.39781	0.361597	0.334764	0.454638	0.332753	0.374052	1.03444	0.810915
O15511	Actin-related protein 2/3 complex subunit 5 OS=Homo sapiens GN=ARPC5 PE=1 SV=3 - [ARPC5_HUMAN]	16.3103	5.66846	34.44	2	3	protein binding; structural molecule activity	cytoplasm; cytoskeleton	cellular component movement; cell organization and biogenesis; regulation of biological process	1.01196	0.848856	1.00534	0.955385	0.970127	1.0609	0.934008	0.988345	1.0345	0.640352
A5A3E0	POTE ankyrin domain family member F OS=Homo sapiens GN=POTEF PE=1 SV=2 - [POTEF_HUMAN]	121.367	6.20166	9.21	28	2	protein binding; nucleotide binding	cytoplasm		0.932341	0.783277	1.06673	0.927449	0.873293	1.10863	0.896842	0.959588	1.03465	0.786392
A8K3C3	T-complex protein 1 subunit delta OS=Homo sapiens PE=2 SV=1 - [A8K3C3_HUMAN]	57.9158	7.82568	20.04	7	9	nucleotide binding; protein binding	cytoplasm	metabolic process	1.04358	0.886249	0.975373	0.968401	0.990186	1.04552	0.97018	1.00196	1.03466	0.545081
H0YCJ2	1-phosphatidylinositol 4,5-bisphosphate phosphodiesterase beta-1 (Fragment) OS=Homo sapiens GN=PLCB1 PE=4 SV=1 - [H0YCJ2_HUMAN]	104.061	6.354	2.84	4	2	catalytic activity; signal transducer activity; metal ion binding; protein binding		metabolic process; cell communication; regulation of biological process; response to stimulus	0.72256	0.859606	0.96778	0.849982	0.875557	0.844097	0.918843	0.879499	1.03473	0.711046
Q02040	A-kinase anchor protein 17A OS=Homo sapiens GN=AKAP17A PE=1 SV=2 - [AK17A_HUMAN]	80.6859	9.72998	1.01	1	1	nucleotide binding; RNA binding; protein binding	nucleus; spliceosomal complex; organelle lumen	metabolic process; regulation of biological process; cell communication; response to stimulus	1.17443	0.948812	0.990832	1.03802	1.14403	1.11521	0.963719	1.07432	1.03497	0.704353
Q9BTQ7	Similar to ribosomal protein L23 (Fragment) OS=Homo sapiens PE=2 SV=1 - [Q9BTQ7_HUMAN]	14.1407	10.2573	45.52	8	5	structural molecule activity	nucleus; organelle lumen; cytoplasm; ribosome	metabolic process	1.01326	0.921577	1.01312	0.982652	1.04452	1.04047	0.966416	1.01714	1.03509	0.434203
C9JP72	Protein ITFG3 (Fragment) OS=Homo sapiens GN=ITFG3 PE=4 SV=1 - [C9JP72_HUMAN]	14.8924	5.5415	6.87	7	1				1.06918	0.838259	0.964283	0.957241	1.10677	0.901464	0.965636	0.99129	1.03557	0.724925
B4DUD6	cDNA FLJ54551, highly similar to Septin-7 OS=Homo sapiens PE=2 SV=1 - [B4DUD6_HUMAN]	47.8507	8.73389	30.24	19	10	nucleotide binding	cytoplasm; cytoskeleton		0.959381	1.05217	0.984367	0.998639	1.06666	0.952888	1.08339	1.03431	1.03572	0.510909
C9JLK2	Acylamino-acid-releasing enzyme (Fragment) OS=Homo sapiens GN=APEH PE=4 SV=1 - [C9JLK2_HUMAN]	26.012	6.06201	10.78	5	2	catalytic activity		metabolic process	1.21689	1.14307	1.08682	1.14893	1.10656	1.36565	1.09804	1.19008	1.03582	0.688862
B2R4D5	cDNA, FLJ92050, highly similar to Homo sapiens actin related protein 2/3 complex, subunit 3, 21kDa (ARPC3), mRNA OS=Homo sapiens PE=2 SV=1 - [B2R4D5_HUMAN]	20.5073	8.5874	26.97	6	5		cytoskeleton	cell organization and biogenesis; regulation of biological process	1.05567	0.901885	1.03618	0.997912	1.03534	1.09415	0.97155	1.03368	1.03584	0.582693
Q562M5	Actin-like protein (Fragment) OS=Homo sapiens GN=ACT PE=2 SV=1 - [Q562M5_HUMAN]	11.5599	6.354	63.11	31	1		cytoskeleton; cytoplasm		1.67363	1.07161	1.56754	1.43759	1.18059	2.40187	0.885658	1.48937	1.03602	0.922479
P51572	B-cell receptor-associated protein 31 OS=Homo sapiens GN=BCAP31 PE=1 SV=3 - [BAP31_HUMAN]	27.974	8.44092	2.85	3	1	protein binding	cytoplasm; Golgi; membrane; endoplasmic reticulum; cytosol	transport; cell death; cell organization and biogenesis; response to stimulus; cellular homeostasis; cell communication; regulation of biological process; metabolic process	1.02025	0.977408	0.9458	0.981153	1.04845	0.980972	1.0201	1.01651	1.03603	0.291541
P61019	Ras-related protein Rab-2A OS=Homo sapiens GN=RAB2A PE=1 SV=1 - [RAB2A_HUMAN]	23.5308	6.53662	31.13	12	5	nucleotide binding; catalytic activity	cytoplasm; Golgi; membrane; nucleus; endoplasmic reticulum	metabolic process; transport; cell communication; regulation of biological process; response to stimulus	1.0467	0.955805	0.934688	0.979064	1.04188	0.966911	1.03461	1.01447	1.03616	0.445163
D6RF05	Histidine--tRNA ligase, cytoplasmic OS=Homo sapiens GN=HARS PE=4 SV=1 - [D6RF05_HUMAN]	6.73982	9.40771	13.33	9	1	catalytic activity; nucleotide binding	cytoplasm	metabolic process	1.12309	1.17592	0.883005	1.06067	1.22616	1.02054	1.0504	1.09903	1.03617	0.746244
Q9BX66	Sorbin and SH3 domain-containing protein 1 OS=Homo sapiens GN=SORBS1 PE=1 SV=3 - [SRBS1_HUMAN]	142.426	6.84424	22.76	3	1	protein binding	cytoskeleton; nucleus; organelle lumen; cytoplasm; cytosol; membrane	transport; cell communication; regulation of biological process; response to stimulus; cell organization and biogenesis; metabolic process	1.1139	0.95069	0.879815	0.981468	1.04746	1.09967	0.903913	1.01701	1.03622	0.71515
B4DTY9	Integrin beta OS=Homo sapiens PE=2 SV=1 - [B4DTY9_HUMAN]	83.5316	5.05908	4.93	8	3	receptor activity; protein binding	membrane	cell communication; regulation of biological process; response to stimulus; development	0.9512	1.12614	1.21761	1.09832	0.897311	1.28331	1.23381	1.13814	1.03626	0.796161
B4DYB2	cDNA FLJ52802, highly similar to Eukaryotic translation initiation factor 3subunit 6-interacting protein OS=Homo sapiens PE=2 SV=1 - [B4DYB2_HUMAN]	60.9567	7.03467	2.91	11	2	RNA binding; protein binding		metabolic process	0.763683	0.904633	0.787304	0.81854	0.946609	0.707207	0.891063	0.848293	1.03635	0.7424
Q9HAC6	Aspartyl aminopeptidase, isoform CRA_g OS=Homo sapiens GN=DNPEP PE=2 SV=1 - [Q9HAC6_HUMAN]	29.6934	8.83643	12.73	16	3	catalytic activity; metal ion binding		metabolic process	0.734113	0.784491	0.808556	0.77572	0.954168	0.625287	0.832413	0.803956	1.0364	0.788553
B4E241	Serine/arginine-rich-splicing factor 3 OS=Homo sapiens GN=SRSF3 PE=2 SV=1 - [B4E241_HUMAN]	14.1942	10.0815	17.74	6	2	nucleotide binding			0.881128	0.960791	1.13231	0.99141	0.983447	1.16236	0.938392	1.02807	1.03697	0.734635
P26641	Elongation factor 1-gamma OS=Homo sapiens GN=EEF1G PE=1 SV=3 - [EF1G_HUMAN]	50.0871	6.66846	16.25	7	8	RNA binding; protein binding	cytoplasm; cytosol	metabolic process; response to stimulus	1.06245	0.914071	0.982275	0.986265	1.01879	1.02965	1.01982	1.02275	1.037	0.444135
A8K7T8	cDNA FLJ77776, highly similar to Homo sapiens hyaluronan and proteoglycan link protein 3 (HAPLN3), mRNA OS=Homo sapiens PE=2 SV=1 - [A8K7T8_HUMAN]	40.8984	6.52197	5.56	3	2	protein binding			1.03955	0.809713	0.947952	0.932405	0.964486	0.998495	0.938233	0.967071	1.03718	0.64199
B3KRK4	cDNA FLJ34459 fis, clone HLUNG2002916, highly similar to SRC SUBSTRATE CORTACTIN OS=Homo sapiens PE=2 SV=1 - [B3KRK4_HUMAN]	26.2065	4.55127	11.11	6	2	protein binding			0.998006	0.936994	0.984361	0.97312	0.863084	1.20956	0.955614	1.00942	1.0373	0.747465
Q92629	Delta-sarcoglycan OS=Homo sapiens GN=SGCD PE=1 SV=2 - [SGCD_HUMAN]	32.0509	9.11475	11.07	1	3		cytoplasm; cytoskeleton; membrane	cell organization and biogenesis; development	1.14428	0.94903	0.911745	1.00168	1.09501	1.11404	0.908726	1.03926	1.03751	0.719341
B1AK87	Capping protein (Actin filament) muscle Z-line, beta OS=Homo sapiens GN=CAPZB PE=4 SV=1 - [B1AK87_HUMAN]	29.2768	6.91748	38.46	9	10	protein binding	cytoplasm; cytoskeleton	cell organization and biogenesis	1.06913	0.968165	0.997879	1.01172	0.973709	1.12089	1.05462	1.04974	1.03757	0.505611
Q9UFD5	Putative uncharacterized protein DKFZp434N181 (Fragment) OS=Homo sapiens GN=DKFZp434N181 PE=2 SV=1 - [Q9UFD5_HUMAN]	49.2775	7.18115	1.95	4	1	protein binding		cell differentiation; defense response; response to stimulus; development; cell death; regulation of biological process; transport	0.756581	0.756121	0.848119	0.78694	0.837515	0.828428	0.783665	0.816536	1.03761	0.443277
P61026	Ras-related protein Rab-10 OS=Homo sapiens GN=RAB10 PE=1 SV=1 - [RAB10_HUMAN]	22.5266	8.38232	36.5	24	7	nucleotide binding	nucleus; cytoplasm; Golgi; membrane	transport; cell communication; regulation of biological process; response to stimulus	1.04192	1.01543	1.04283	1.03339	1.10667	1.12565	0.98458	1.0723	1.03765	0.43704
B4DPW9	cDNA FLJ51929, highly similar to Plastin-3 OS=Homo sapiens PE=2 SV=1 - [B4DPW9_HUMAN]	67.5566	5.65576	26.04	12	13	protein binding; metal ion binding			1.07155	0.846074	0.986366	0.967997	0.969053	1.00379	1.04084	1.00456	1.03777	0.623855
E9PNW4	CD59 glycoprotein OS=Homo sapiens GN=CD59 PE=4 SV=1 - [E9PNW4_HUMAN]	11.9765	5.74463	20.37	4	2				0.944767	1.04336	0.972382	0.986836	1.06952	0.992174	1.01116	1.02428	1.03795	0.374117
I3L3P7	40S ribosomal protein S15a OS=Homo sapiens GN=RPS15A PE=4 SV=1 - [I3L3P7_HUMAN]	11.4702	10.1548	24	8	3	structural molecule activity	cytoplasm; ribosome	metabolic process	0.937753	0.976681	0.945462	0.953299	1.03988	0.944303	0.984575	0.989586	1.03807	0.295146
C9JR67	Epsilon-sarcoglycan OS=Homo sapiens GN=SGCE PE=4 SV=1 - [C9JR67_HUMAN]	48.7196	6.55127	10.28	6	3	metal ion binding	membrane		1.07483	0.947215	0.968613	0.996886	1.17622	1.01887	0.909472	1.03485	1.03809	0.684697
P27824	Calnexin OS=Homo sapiens GN=CANX PE=1 SV=2 - [CALX_HUMAN]	67.5259	4.60205	17.91	18	10	metal ion binding; protein binding	cytoplasm; endoplasmic reticulum; organelle lumen; membrane	metabolic process; transport; cell communication	0.942481	1.04812	0.983624	0.991408	1.03624	1.07009	0.981195	1.02917	1.03809	0.400688
B4DW05	Prohibitin-2 OS=Homo sapiens GN=PHB2 PE=2 SV=1 - [B4DW05_HUMAN]	23.6876	9.23193	17.84	9	3		membrane		1.14183	1.08034	1.09282	1.105	1.07283	1.28398	1.08497	1.14726	1.03825	0.58361
Q86TK2	TNKS1BP1 protein (Fragment) OS=Homo sapiens GN=TNKS1BP1 PE=2 SV=1 - [Q86TK2_HUMAN]	33.1578	9.30518	2.89	2	1				1.41978	1.40618	1.29553	1.37383	0.960646	2.11018	1.20959	1.42681	1.03856	0.887455
P25391	Laminin subunit alpha-1 OS=Homo sapiens GN=LAMA1 PE=1 SV=2 - [LAMA1_HUMAN]	336.867	6.354	0.85	1	2	catalytic activity; motor activity; protein binding; structural molecule activity	chromosome; nucleus; organelle lumen; extracellular; cytoplasm; cytoskeleton; membrane	cell organization and biogenesis; reproduction; cell communication; regulation of biological process; response to stimulus; cell differentiation; development; cellular component movement	1.09593	0.974274	1.23523	1.10181	1.14829	0.98278	1.30211	1.14439	1.03865	0.738736
F8W7C6	60S ribosomal protein L10 OS=Homo sapiens GN=RPL10 PE=4 SV=1 - [F8W7C6_HUMAN]	18.5797	9.94971	28.22	8	5	structural molecule activity	cytoplasm; ribosome	metabolic process	0.957026	0.921261	1.01209	0.963459	1.02779	0.936671	1.03788	1.00078	1.03874	0.420719
P28070	Proteasome subunit beta type-4 OS=Homo sapiens GN=PSMB4 PE=1 SV=4 - [PSB4_HUMAN]	29.1855	5.97314	12.12	2	2	catalytic activity	proteasome; nucleus; organelle lumen; cytoplasm; cytosol	regulation of biological process; metabolic process; defense response; response to stimulus; cell death; cell communication; reproduction	1.03883	1.04392	1.06588	1.04954	1.07517	1.19097	1.00472	1.09029	1.03882	0.499366
B4DZ55	cDNA FLJ52097, weakly similar to Homo sapiens transmembrane and tetratricopeptide repeat containing 1 (TMTC1), mRNA OS=Homo sapiens PE=2 SV=1 - [B4DZ55_HUMAN]	103.756	8.88037	1.42	2	1	protein binding	membrane		1.12743	1.15243	1.20352	1.16113	1.10878	1.33834	1.17183	1.20632	1.03892	0.564482
J3KRB3	60S ribosomal protein L17 (Fragment) OS=Homo sapiens GN=RPL17 PE=3 SV=1 - [J3KRB3_HUMAN]	12.1853	10.3306	17.92	8	2				1.00483	0.866703	1.00142	0.957651	0.996339	0.969637	1.01934	0.995105	1.03911	0.476238
C9J8H9	ATP synthase subunit f, mitochondrial OS=Homo sapiens GN=ATP5J2 PE=4 SV=1 - [C9J8H9_HUMAN]	5.73709	9.70068	26.53	9	1				1.1146	1.27756	1.07767	1.15661	0.954771	1.3588	1.29199	1.20185	1.03912	0.761626
Q08722	Leukocyte surface antigen CD47 OS=Homo sapiens GN=CD47 PE=1 SV=1 - [CD47_HUMAN]	35.1907	7.21045	5.88	1	2	protein binding; receptor activity; signal transducer activity	membrane; extracellular	cell communication; regulation of biological process; response to stimulus; coagulation; transport; cell proliferation; defense response; cell organization and biogenesis; cellular component movement	1.02253	0.897009	0.909168	0.942902	0.956875	1.00753	0.975196	0.979867	1.0392	0.434772
B7Z7C0	cDNA FLJ53109, highly similar to Serine/threonine-protein phosphatase 2A 56 kDa regulatory subunit epsilon isoform OS=Homo sapiens PE=2 SV=1 - [B7Z7C0_HUMAN]	46.09	5.92236	2.3	11	1	enzyme regulator activity	membrane	cell communication; regulation of biological process; response to stimulus	0.791602	1.53691	0.988016	1.10551	1.69655	0.914904	0.835395	1.14895	1.03929	0.90822
O00425	Insulin-like growth factor 2 mRNA-binding protein 3 OS=Homo sapiens GN=IGF2BP3 PE=1 SV=2 - [IF2B3_HUMAN]	63.6656	8.86572	4.15	1	1	nucleotide binding; RNA binding; protein binding; translation regulator activity	nucleus; cytoplasm; cytosol	metabolic process; regulation of biological process	0.883049	0.92777	0.955905	0.922241	0.977557	0.943622	0.955452	0.958877	1.03972	0.192912
Q99969	Retinoic acid receptor responder protein 2 OS=Homo sapiens GN=RARRES2 PE=1 SV=1 - [RARR2_HUMAN]	18.6058	9.08545	14.72	2	2	protein binding	extracellular	metabolic process; development; cellular component movement; regulation of biological process; response to stimulus; cell differentiation	1.09847	1.05399	1.01974	1.0574	1.05574	1.16423	1.07853	1.0995	1.03981	0.35333
B4E364	cDNA FLJ54954, highly similar to Ras-related protein Ral-B OS=Homo sapiens PE=4 SV=1 - [B4E364_HUMAN]	11.8252	9.51025	6.93	5	1	nucleotide binding; catalytic activity	membrane	metabolic process; cell communication; regulation of biological process; response to stimulus	0.968304	0.872668	1.06117	0.967381	0.962095	1.06418	0.993294	1.00652	1.04046	0.563528
P00390	Glutathione reductase, mitochondrial OS=Homo sapiens GN=GSR PE=1 SV=2 - [GSHR_HUMAN]	56.221	8.49951	9.96	3	5	antioxidant activity; catalytic activity; protein binding; nucleotide binding	cytoplasm; mitochondrion; cytosol	metabolic process; reproduction; cellular homeostasis; regulation of biological process	1.01269	0.994695	1.00684	1.00474	1.0341	1.06074	1.0415	1.04545	1.04051	0.0130095
Q05707	Collagen alpha-1(XIV) chain OS=Homo sapiens GN=COL14A1 PE=1 SV=3 - [COEA1_HUMAN]	193.394	5.30029	27.9	5	41	structural molecule activity; protein binding	extracellular; cytoplasm; endoplasmic reticulum; organelle lumen	cell organization and biogenesis	0.999382	0.930849	0.932036	0.954089	0.920463	1.00196	1.05625	0.992891	1.04067	0.441831
F8VQP2	Ataxin-2 OS=Homo sapiens GN=ATXN2 PE=4 SV=1 - [F8VQP2_HUMAN]	116.442	8.60205	0.56	1	1				1.03489	0.998615	1.04646	1.02666	1.03637	1.11968	1.04927	1.06844	1.0407	0.231312
B7Z254	Protein disulfide-isomerase A6 OS=Homo sapiens GN=PDIA6 PE=2 SV=1 - [B7Z254_HUMAN]	47.8081	5.08447	22.2	6	8	catalytic activity		metabolic process; cellular homeostasis; regulation of biological process	0.906661	0.965359	1.05717	0.976397	0.936954	1.17725	0.934644	1.01628	1.04085	0.685802
O43707	Alpha-actinin-4 OS=Homo sapiens GN=ACTN4 PE=1 SV=2 - [ACTN4_HUMAN]	104.788	5.43994	63.45	17	36	protein binding; metal ion binding	cytoskeleton; extracellular; nucleus; cytoplasm; organelle lumen	response to stimulus; transport; coagulation; regulation of biological process; cell death; cell organization and biogenesis; cellular component movement	1.02746	0.888077	0.961274	0.958937	1.07439	0.956129	0.964253	0.998257	1.041	0.517414
P05787	Keratin, type II cytoskeletal 8 OS=Homo sapiens GN=KRT8 PE=1 SV=7 - [K2C8_HUMAN]	53.6711	5.59229	49.28	48	18	catalytic activity; motor activity; structural molecule activity; protein binding	nucleus; organelle lumen; cytoplasm; cytoskeleton	cell organization and biogenesis; reproduction	1.06148	0.938713	0.93389	0.978028	0.93188	0.988275	1.1343	1.01815	1.04103	0.613452
B4E2F9	cDNA FLJ57038, highly similar to Filamin-A OS=Homo sapiens PE=2 SV=1 - [B4E2F9_HUMAN]	82.5005	6.55127	69.62	4	2	protein binding			1.00752	0.887129	0.944516	0.946388	1.17287	0.806727	0.976131	0.985243	1.04106	0.74476
O15400	Syntaxin-7 OS=Homo sapiens GN=STX7 PE=1 SV=4 - [STX7_HUMAN]	29.7973	5.5542	4.98	1	1	protein binding	cytoplasm; membrane; vacuole; endosome	transport; cell organization and biogenesis	1.25876	1.20606	1.0941	1.18631	1.17793	1.32814	1.19917	1.23508	1.04111	0.510081
Q9NVD7	Alpha-parvin OS=Homo sapiens GN=PARVA PE=1 SV=1 - [PARVA_HUMAN]	42.2174	5.94775	24.73	7	9	protein binding	nucleus; cytoplasm; cytosol; cytoskeleton; membrane	cell organization and biogenesis	0.982096	0.88952	0.969574	0.947063	1.063	0.922702	0.972479	0.98606	1.04118	0.481223
Q9Y4F1	FERM, RhoGEF and pleckstrin domain-containing protein 1 OS=Homo sapiens GN=FARP1 PE=1 SV=1 - [FARP1_HUMAN]	118.559	8.14795	6.12	6	5	enzyme regulator activity; protein binding	cytoplasm; cytoskeleton; membrane	metabolic process; regulation of biological process; cell communication; response to stimulus	0.78544	1.02843	1.00039	0.938087	1.05227	0.894382	0.983847	0.976833	1.0413	0.686853
P11047	Laminin subunit gamma-1 OS=Homo sapiens GN=LAMC1 PE=1 SV=3 - [LAMC1_HUMAN]	177.489	5.12256	34.87	5	50	catalytic activity; motor activity; protein binding; structural molecule activity	chromosome; nucleus; organelle lumen; extracellular; cytoskeleton	cell organization and biogenesis; reproduction; cell differentiation; development; response to stimulus; cellular component movement; regulation of biological process; cell proliferation	0.985105	0.979015	1.0018	0.98864	1.05542	1.03843	0.994828	1.02956	1.04139	0.101178
Q59HE5	Cysteine-tRNA ligase isoform b variant (Fragment) OS=Homo sapiens PE=2 SV=1 - [Q59HE5_HUMAN]	32.0523	5.5415	9.96	7	2	catalytic activity			1.05069	0.96313	0.950165	0.987995	1.0472	0.95771	1.08177	1.02889	1.0414	0.447522
Q8N335	Glycerol-3-phosphate dehydrogenase 1-like protein OS=Homo sapiens GN=GPD1L PE=1 SV=1 - [GPD1L_HUMAN]	38.3939	7.02002	15.38	4	5	nucleotide binding; catalytic activity; protein binding	cytoplasm; cytosol	metabolic process	0.995323	0.988526	0.908764	0.964204	1.00453	1.00487	1.00305	1.00415	1.04143	0.224062
Q7Z4X0	MO25-like protein OS=Homo sapiens PE=2 SV=1 - [Q7Z4X0_HUMAN]	39.7488	7.47412	10.85	2	3				0.842105	1.00877	1.12645	0.992442	1.07896	1.10468	0.917875	1.03384	1.04171	0.703162
P63000	Ras-related C3 botulinum toxin substrate 1 OS=Homo sapiens GN=RAC1 PE=1 SV=1 - [RAC1_HUMAN]	21.4362	8.49951	34.38	18	5	catalytic activity; receptor activity; signal transducer activity; nucleotide binding; protein binding	membrane; cytoplasm; cytosol	cell communication; regulation of biological process; response to stimulus; cell differentiation; cell organization and biogenesis; development; metabolic process; transport; cell death; cellular component movement; defense response; coagulation	0.97672	1.04183	0.954477	0.991009	1.09229	0.987796	1.01743	1.03251	1.04187	0.36521
B4DJP7	Small nuclear ribonucleoprotein Sm D3 OS=Homo sapiens GN=SNRPD3 PE=2 SV=1 - [B4DJP7_HUMAN]	13.2829	8.90967	15.83	2	2				0.87923	0.910052	0.962482	0.917255	0.978273	0.908096	0.981059	0.955809	1.04203	0.320958
Q9BVA1	Tubulin beta-2B chain OS=Homo sapiens GN=TUBB2B PE=1 SV=1 - [TBB2B_HUMAN]	49.9209	4.89404	53.03	15	1	nucleotide binding; catalytic activity; structural molecule activity; protein binding	cytoplasm; cytoskeleton	cell differentiation; cellular component movement; development; metabolic process; cell organization and biogenesis	1.05484	0.985658	1.23941	1.0933	0.969676	1.31315	1.13512	1.13932	1.04209	0.731
Q9BTV4	Transmembrane protein 43 OS=Homo sapiens GN=TMEM43 PE=1 SV=1 - [TMM43_HUMAN]	44.8472	8.1333	17.75	2	8		nucleus; membrane; cytoplasm; endoplasmic reticulum; Golgi		0.847457	1.0457	0.933779	0.942312	1.0121	0.948072	0.985853	0.982008	1.04213	0.546406
Q6P3R8	Serine/threonine-protein kinase Nek5 OS=Homo sapiens GN=NEK5 PE=1 SV=1 - [NEK5_HUMAN]	81.3934	8.86572	0.85	1	1	nucleotide binding; catalytic activity; metal ion binding		metabolic process	1.13955	1.08612	1.16256	1.12941	1.19633	1.14909	1.18598	1.17713	1.04226	0.149529
H0Y955	Methionine aminopeptidase 1 (Fragment) OS=Homo sapiens GN=METAP1 PE=4 SV=1 - [H0Y955_HUMAN]	19.1024	8.32373	10	4	1	catalytic activity		metabolic process	0.971846	1.05034	1.07049	1.03089	0.88417	1.28055	1.05903	1.07458	1.04238	0.731183
B7Z1N6	cDNA FLJ52222, highly similar to Fructose-bisphosphate aldolase C (EC4.1.2.13) OS=Homo sapiens PE=2 SV=1 - [B7Z1N6_HUMAN]	35.4011	7.06396	27.38	12	2	catalytic activity	cytoplasm; mitochondrion	response to stimulus; metabolic process; cell death; development; cell organization and biogenesis	0.823483	1.05667	1.0995	0.993218	0.865297	1.18955	1.05118	1.03534	1.04241	0.75711
P51888	Prolargin OS=Homo sapiens GN=PRELP PE=1 SV=1 - [PRELP_HUMAN]	43.7822	9.37842	46.07	3	16	structural molecule activity; protein binding	extracellular; cytoplasm; Golgi; organelle lumen; vacuole	development; metabolic process	0.938328	0.950839	1.04106	0.976742	1.05148	0.984454	1.01939	1.01844	1.04269	0.330802
Q07954	Prolow-density lipoprotein receptor-related protein 1 OS=Homo sapiens GN=LRP1 PE=1 SV=2 - [LRP1_HUMAN]	504.276	5.38916	0.66	3	2	receptor activity; metal ion binding; protein binding; transporter activity	nucleus; cytoplasm; membrane	transport; development; regulation of biological process; cellular component movement; cell communication; response to stimulus; metabolic process; cell organization and biogenesis	1.11093	1.1043	1.11075	1.10866	1.06071	1.21981	1.18781	1.15611	1.0428	0.384524
Q9H4M9	EH domain-containing protein 1 OS=Homo sapiens GN=EHD1 PE=1 SV=2 - [EHD1_HUMAN]	60.5887	6.82959	35.02	10	12	nucleotide binding; catalytic activity; metal ion binding; protein binding	cytoplasm; endosome; membrane	metabolic process; transport; coagulation; response to stimulus; regulation of biological process; cell organization and biogenesis	0.952378	0.915396	0.951491	0.939755	1.00793	0.937074	0.995027	0.98001	1.04284	0.182133
D3DTC2	Acyltransferase like 2, isoform CRA_a OS=Homo sapiens GN=AYTL2 PE=4 SV=1 - [D3DTC2_HUMAN]	54.1547	5.36377	1.65	2	1	metal ion binding; catalytic activity	cytoplasm; endoplasmic reticulum; Golgi	metabolic process; regulation of biological process; development	0.959144	0.956985	1.08944	1.00186	1.08227	1.09325	0.958853	1.04479	1.04286	0.523153
A8KAM8	Tyrosine-protein kinase receptor OS=Homo sapiens PE=2 SV=1 - [A8KAM8_HUMAN]	123.839	4.98291	2.26	2	2	nucleotide binding; catalytic activity; receptor activity; signal transducer activity; protein binding	membrane	metabolic process; cell communication; regulation of biological process; response to stimulus	0.775921	1.13405	1.29697	1.06898	0.98214	1.32723	1.03529	1.11489	1.04294	0.818713
Q8WYJ5	Protein kinase C inhibitor-2 OS=Homo sapiens PE=2 SV=1 - [Q8WYJ5_HUMAN]	13.9094	7.04932	11.72	3	1	catalytic activity	cytoplasm; mitochondrion	metabolic process	0.915419	0.854085	1.00749	0.925665	0.966726	1.1031	0.826786	0.965537	1.04307	0.685106
Q53SA2	Putative uncharacterized protein FLJ13612 (Fragment) OS=Homo sapiens GN=FLJ13612 PE=2 SV=1 - [Q53SA2_HUMAN]	15.577	5.2876	21.01	8	3	metal ion binding	cytoplasm; mitochondrion; membrane	cell differentiation; cell organization and biogenesis; development	1.0663	0.876909	1.09077	1.01133	1.23643	0.960803	0.967773	1.055	1.04319	0.719123
Q59GC9	Syntaxin binding protein 1 variant (Fragment) OS=Homo sapiens PE=2 SV=1 - [Q59GC9_HUMAN]	47.3053	6.55127	2.9	4	1			transport	0.967898	0.813707	0.936125	0.90591	1.02682	0.809971	0.998642	0.945144	1.04331	0.660029
H0YLR3	U2 small nuclear ribonucleoprotein A' (Fragment) OS=Homo sapiens GN=SNRPA1 PE=4 SV=1 - [H0YLR3_HUMAN]	9.47188	8.47021	15.73	5	1				1.38378	1.13941	1.15148	1.22489	1.13491	1.44525	1.25366	1.27794	1.04331	0.682267
P21399	Cytoplasmic aconitate hydratase OS=Homo sapiens GN=ACO1 PE=1 SV=3 - [ACOC_HUMAN]	98.3366	6.68311	13.84	4	9	RNA binding; catalytic activity; protein binding; metal ion binding	cytoplasm; mitochondrion; endoplasmic reticulum; Golgi; cytosol	metabolic process; regulation of biological process; cellular homeostasis; development; response to stimulus	1.06071	1.12139	1.02101	1.0677	1.11976	1.16612	1.0595	1.11513	1.04442	0.326842
P28066	Proteasome subunit alpha type-5 OS=Homo sapiens GN=PSMA5 PE=1 SV=3 - [PSA5_HUMAN]	26.3942	4.79248	17.43	3	4	catalytic activity; protein binding	proteasome; nucleus; organelle lumen; cytoplasm; cytosol	regulation of biological process; metabolic process; cell death; cell communication; response to stimulus	1.04045	0.859757	1.03258	0.977596	0.971262	1.09579	0.996654	1.02124	1.04464	0.567523
Q5SSJ5	Heterochromatin protein 1-binding protein 3 OS=Homo sapiens GN=HP1BP3 PE=1 SV=1 - [HP1B3_HUMAN]	61.1693	9.67139	9.95	5	5	DNA binding	chromosome; nucleus	cell organization and biogenesis; metabolic process	0.883444	0.882019	0.838057	0.86784	0.940229	0.869016	0.910932	0.906726	1.04481	0.201608
P05556	Integrin beta-1 OS=Homo sapiens GN=ITGB1 PE=1 SV=2 - [ITB1_HUMAN]	88.357	5.38916	27.94	11	21	protein binding; receptor activity	cytoplasm; extracellular; membrane; cell surface	development; cell differentiation; cellular component movement; cellular homeostasis; defense response; response to stimulus; cell communication; regulation of biological process; cell organization and biogenesis; coagulation; cell proliferation; reproduction; transport; cell death; metabolic process	0.998787	0.985899	0.990611	0.991766	1.08811	1.06091	0.959656	1.03623	1.04483	0.320762
A8K7Q1	cDNA FLJ77770, highly similar to Homo sapiens nucleobindin 1 (NUCB1), mRNA OS=Homo sapiens PE=2 SV=1 - [A8K7Q1_HUMAN]	53.8503	5.24951	3.9	6	1	metal ion binding			0.974671	0.960006	1.05773	0.997469	1.04234	1.0628	1.02224	1.04246	1.04511	0.239709
Q68D64	Putative uncharacterized protein DKFZp686E23276 (Fragment) OS=Homo sapiens GN=DKFZp686E23276 PE=2 SV=1 - [Q68D64_HUMAN]	37.0222	7.94287	2.74	4	1	catalytic activity		metabolic process	0.90901	0.760067	0.838189	0.835755	0.926569	0.82983	0.864145	0.873515	1.04518	0.504073
I3L252	FAD-AMP lyase (cyclizing) (Fragment) OS=Homo sapiens GN=DAK PE=4 SV=1 - [I3L252_HUMAN]	22.937	8.27979	15.07	5	3	catalytic activity		metabolic process	1.02706	0.887096	0.820106	0.911421	1.04291	0.889509	0.925545	0.952655	1.04524	0.618761
A4ZU86	Truncated nucleolar phosphoprotein B23 OS=Homo sapiens GN=NPM1 PE=2 SV=1 - [A4ZU86_HUMAN]	29.9596	4.75439	19.34	3	5				0.993084	0.965909	1.09866	1.01922	1.11496	1.05392	1.02771	1.06553	1.04544	0.389589
A8K477	cDNA FLJ78571, highly similar to Homo sapiens sulfhydryl oxidase mRNA OS=Homo sapiens PE=2 SV=1 - [A8K477_HUMAN]	66.7683	8.60205	1.99	4	1	catalytic activity		cellular homeostasis; regulation of biological process; metabolic process	0.999981	0.967456	1.07206	1.01317	1.08844	1.05596	1.03338	1.05926	1.0455	0.25585
H0YN18	Proteasome subunit alpha type-4 OS=Homo sapiens GN=PSMA4 PE=4 SV=1 - [H0YN18_HUMAN]	26.2656	8.32373	14.78	12	4	catalytic activity	proteasome	metabolic process	0.960812	0.758046	0.897945	0.872268	0.93583	0.898511	0.901726	0.912022	1.04558	0.550772
P25705	ATP synthase subunit alpha, mitochondrial OS=Homo sapiens GN=ATP5A1 PE=1 SV=1 - [ATPA_HUMAN]	59.7136	9.12939	27.12	12	14	nucleotide binding; protein binding; catalytic activity; transporter activity	cytoplasm; membrane; mitochondrion; organelle lumen; nucleus	cell proliferation; regulation of biological process; metabolic process; transport; development	1.07286	0.951272	0.947219	0.99045	1.07797	1.00806	1.02081	1.03561	1.0456	0.386329
K7ENB0	TOM1-like protein 2 (Fragment) OS=Homo sapiens GN=TOM1L2 PE=4 SV=1 - [K7ENB0_HUMAN]	9.468	8.32373	20.48	4	2				0.830059	0.847986	0.882362	0.853469	0.933352	0.940407	0.803963	0.892574	1.04582	0.451575
O15230	Laminin subunit alpha-5 OS=Homo sapiens GN=LAMA5 PE=1 SV=8 - [LAMA5_HUMAN]	399.479	7.02002	14.29	5	38	catalytic activity; motor activity; protein binding; structural molecule activity	extracellular; cytoplasm; membrane; cytoskeleton	development; cell differentiation; cellular component movement; cell organization and biogenesis; cell communication; regulation of biological process; response to stimulus; cell proliferation; transport	0.900607	1.21245	1.02572	1.04626	1.12922	1.06665	1.08825	1.09471	1.04631	0.627928
F8WAS3	NADH dehydrogenase [ubiquinone] 1 alpha subcomplex subunit 5 OS=Homo sapiens GN=NDUFA5 PE=4 SV=1 - [F8WAS3_HUMAN]	7.83733	9.43701	37.14	5	2	catalytic activity	cytoplasm; membrane; mitochondrion	metabolic process	1.05983	0.946531	0.898775	0.968379	1.04798	1.04979	0.942446	1.01341	1.0465	0.491334
G3V184	ADP-ribosylation factor-like protein 2 OS=Homo sapiens GN=ARL2 PE=3 SV=1 - [G3V184_HUMAN]	18.0443	5.93506	7.01	3	1	nucleotide binding	nucleus; cytoplasm	cell communication; regulation of biological process; response to stimulus	0.889427	0.923274	0.903924	0.905542	1.09247	0.824658	0.925996	0.947708	1.04656	0.620435
K7EKV4	Vacuolar protein-sorting-associated protein 25 (Fragment) OS=Homo sapiens GN=VPS25 PE=4 SV=1 - [K7EKV4_HUMAN]	12.8258	8.93896	9.01	2	1				1.05402	0.999881	1.03927	1.03106	0.986306	1.15065	1.10033	1.0791	1.04659	0.401526
O75396	Vesicle-trafficking protein SEC22b OS=Homo sapiens GN=SEC22B PE=1 SV=4 - [SC22B_HUMAN]	24.5775	6.91748	20.93	2	4	protein binding	cytoplasm; Golgi; membrane; endoplasmic reticulum	transport	0.919303	0.915375	0.938485	0.924388	0.94207	1.02942	0.931763	0.967751	1.04691	0.244257
Q9Y2A7	Nck-associated protein 1 OS=Homo sapiens GN=NCKAP1 PE=1 SV=1 - [NCKP1_HUMAN]	128.707	6.62451	5.85	3	6	protein binding	membrane	development; cell death; cellular component movement; cell organization and biogenesis; regulation of biological process; metabolic process	0.989218	0.954247	0.927051	0.956839	1.13803	0.960904	0.906361	1.00177	1.04695	0.567527
P02647	Apolipoprotein A-I OS=Homo sapiens GN=APOA1 PE=1 SV=1 - [APOA1_HUMAN]	30.7589	5.75732	45.32	4	11	protein binding; transporter activity; enzyme regulator activity	extracellular; cytoplasm; endoplasmic reticulum; organelle lumen; membrane	metabolic process; regulation of biological process; cell proliferation; transport; response to stimulus; cell communication; coagulation; cell organization and biogenesis; development; cellular component movement; defense response	0.967785	0.85359	0.957087	0.926154	0.678882	0.824813	1.40556	0.969752	1.04707	0.85574
C9JJP5	Protein TFG (Fragment) OS=Homo sapiens GN=TFG PE=4 SV=1 - [C9JJP5_HUMAN]	20.3524	5.0083	14.92	11	2	protein binding			1.17773	0.975208	1.09302	1.08199	1	1.26012	1.13868	1.13293	1.04709	0.621488
Q59EE7	Pro-alpha-1 type V collagen variant (Fragment) OS=Homo sapiens PE=2 SV=1 - [Q59EE7_HUMAN]	178.407	4.99561	2.18	9	3	structural molecule activity	extracellular		0.887672	1.05497	0.949362	0.964001	0.922175	0.980805	1.12574	1.00957	1.04727	0.5893
B4DQI1	Complement C2b fragment OS=Homo sapiens GN=C2 PE=2 SV=1 - [B4DQI1_HUMAN]	56.4305	7.84033	1.58	9	1	catalytic activity; protein binding		metabolic process	0.567168	0.75029	0.946658	0.754705	0.743635	0.85973	0.767809	0.790391	1.04728	0.77208
G9FP35	Guanine nucleotide binding protein OS=Homo sapiens GN=GNAQ PE=2 SV=1 - [G9FP35_HUMAN]	42.0843	5.68115	15.32	5	2	nucleotide binding; signal transducer activity	membrane	metabolic process; cell communication; regulation of biological process; response to stimulus	1.1684	1.06248	1.0087	1.07986	1.22535	1.06301	1.10548	1.13128	1.04762	0.488959
B4DJV2	Citrate synthase OS=Homo sapiens GN=CS PE=2 SV=1 - [B4DJV2_HUMAN]	50.3997	7.89893	13.69	24	6	catalytic activity		metabolic process	1.02282	1.06082	1.00247	1.0287	1.13947	1.07444	1.01917	1.07769	1.04762	0.274721
F8VUA6	60S ribosomal protein L18 (Fragment) OS=Homo sapiens GN=RPL18 PE=4 SV=1 - [F8VUA6_HUMAN]	14.5201	11.7515	20	9	2	structural molecule activity	cytoplasm; ribosome	metabolic process	1.13989	1.15591	1.07527	1.12369	1.21042	1.14341	1.17794	1.17726	1.04767	0.1625
O00505	Importin subunit alpha-3 OS=Homo sapiens GN=KPNA3 PE=1 SV=2 - [IMA3_HUMAN]	57.7748	4.94482	4.22	5	2	protein binding; transporter activity	nucleus; membrane; organelle lumen; cytoplasm; cytosol	cell organization and biogenesis; transport; reproduction; cell communication; regulation of biological process; response to stimulus	1.07956	0.872178	0.752966	0.901568	1.02607	0.871247	0.937138	0.944818	1.04797	0.702666
K7EJE8	Lon protease homolog, mitochondrial OS=Homo sapiens GN=LONP1 PE=4 SV=1 - [K7EJE8_HUMAN]	93.238	6.49365	1.93	3	1				1.0416	0.976734	1.08746	1.03526	0.998298	1.23212	1.02465	1.08502	1.04806	0.570509
[truncated: 368 more rows]

## Sheet: Supplemental Table S2
Accession	Description	MW [kDa]	calc. pI	Coverage	Proteins	Unique Peptides	Molecular Function	Cellular Component	Biological Process	差异分析
										组A			均值	组B			均值	A/B	t-test p value
										114/113	115/113	116/113		117/113	118/113	119/113
[truncated: 100 more rows]

## Sheet: Supplemental Table S3
Ingenuity Canonical Pathways	-log(p-value)	Ratio	Molecules
[truncated: 110 more rows]

[truncated: 2 more sheets: Supplemental Table S4, Supplemental Table S5]
